# Supplementary material for: Gold-catalyzed formal [4π + 2π]-cycloadditions of propiolate derivatives with unactivated nitriles
Source: Chem Sci. 2015 Jul 20;6(10):5964–8. doi: 10.1039/c5sc01950h (PMC5950837; doi:10.1039/c5sc01950h)
Supplement: Supplementary file 2 [file SC-006-C5SC01950H-s002.cif]

# Electronic Supplementary Material (ESI) for Chemical Science.
# This journal is © The Royal Society of Chemistry 2015

####################################################################### 
# 
# This file contains crystal structure data downloaded from the 
# Cambridge Structural Database (CSD) hosted by the Cambridge 
# Crystallographic Data Centre (CCDC).
# 
# Full information about CCDC data access policies and citation 
# guidelines are available at http://www.ccdc.cam.ac.uk/access/V1 
# 
# Audit and citation data items may have been added by the CCDC. 
# Please retain this information to preserve the provenance of 
# this file and to allow appropriate attribution of the data. 
# 
#######################################################################

data_140928LT
_database_code_depnum_ccdc_archive 'CCDC 1062512'
_audit_update_record             
;
2015-04-29 deposited with the CCDC.
2015-07-20 downloaded from the CCDC.
;

_audit_creation_method           SHELXL-2014/6
_chemical_name_systematic        ?
_chemical_name_common            ?
_chemical_melting_point          ?
_chemical_formula_moiety         ?
_chemical_formula_sum            'C16 H11 N O2'
_chemical_formula_weight         249.26

loop_
_atom_type_symbol
_atom_type_description
_atom_type_scat_dispersion_real
_atom_type_scat_dispersion_imag
_atom_type_scat_source
C C 0.0033 0.0016 'International Tables Vol C Tables 4.2.6.8 and 6.1.1.4'
H H 0.0000 0.0000 'International Tables Vol C Tables 4.2.6.8 and 6.1.1.4'
N N 0.0061 0.0033 'International Tables Vol C Tables 4.2.6.8 and 6.1.1.4'
O O 0.0106 0.0060 'International Tables Vol C Tables 4.2.6.8 and 6.1.1.4'

_space_group_crystal_system      monoclinic
_space_group_IT_number           14
_space_group_name_H-M_alt        'P 21/c'
_space_group_name_Hall           '-P 2ybc'

_shelx_space_group_comment       
;
The symmetry employed for this shelxl refinement is uniquely defined
by the following loop, which should always be used as a source of
symmetry information in preference to the above space-group names.
They are only intended as comments.
;

loop_
_space_group_symop_operation_xyz
'x, y, z'
'-x, y+1/2, -z+1/2'
'-x, -y, -z'
'x, -y-1/2, z-1/2'

_cell_length_a                   15.281(4)
_cell_length_b                   3.8302(9)
_cell_length_c                   24.754(4)
_cell_angle_alpha                90
_cell_angle_beta                 125.705(11)
_cell_angle_gamma                90
_cell_volume                     1176.5(5)
_cell_formula_units_Z            4
_cell_measurement_temperature    100(2)
_cell_measurement_reflns_used    4878
_cell_measurement_theta_min      2.6682
_cell_measurement_theta_max      30.0163

_exptl_crystal_description       Blade
_exptl_crystal_colour            Colorless
_exptl_crystal_density_meas      'not measured'
_exptl_crystal_density_method    'not measured'
_exptl_crystal_density_diffrn    1.407
_exptl_crystal_F_000             520
_exptl_transmission_factor_min   ?
_exptl_transmission_factor_max   ?
_exptl_crystal_size_max          0.30
_exptl_crystal_size_mid          0.10
_exptl_crystal_size_min          0.02
_exptl_absorpt_coefficient_mu    0.094
_shelx_estimated_absorpt_T_min   ?
_shelx_estimated_absorpt_T_max   ?
_exptl_absorpt_correction_type   multi-scan
_exptl_absorpt_correction_T_min  0.7481
_exptl_absorpt_correction_T_max  0.9485
_exptl_absorpt_process_details   'SADABS V2014/4 (Bruker AXS Inc.)'
_exptl_absorpt_special_details   ?
_diffrn_ambient_temperature      100(2)
_diffrn_radiation_wavelength     0.71073
_diffrn_radiation_type           MoK\a
_diffrn_source                   ?
_diffrn_measurement_device_type  'Bruker APEX-II CCD'
_diffrn_measurement_method       '\f and \w scans'
_diffrn_detector_area_resol_mean 8.3333
_diffrn_reflns_number            18434
_diffrn_reflns_av_unetI/netI     0.0511
_diffrn_reflns_av_R_equivalents  0.0753
_diffrn_reflns_limit_h_min       -21
_diffrn_reflns_limit_h_max       21
_diffrn_reflns_limit_k_min       -5
_diffrn_reflns_limit_k_max       5
_diffrn_reflns_limit_l_min       -34
_diffrn_reflns_limit_l_max       34
_diffrn_reflns_theta_min         1.641
_diffrn_reflns_theta_max         30.051
_diffrn_reflns_theta_full        25.242
_diffrn_measured_fraction_theta_max 0.986
_diffrn_measured_fraction_theta_full 0.997
_diffrn_reflns_Laue_measured_fraction_max 0.986
_diffrn_reflns_Laue_measured_fraction_full 0.997
_diffrn_reflns_point_group_measured_fraction_max 0.986
_diffrn_reflns_point_group_measured_fraction_full 0.997
_reflns_number_total             3418
_reflns_number_gt                2624
_reflns_threshold_expression     'I > 2\s(I)'
_reflns_Friedel_coverage         0.000
_reflns_Friedel_fraction_max     .
_reflns_Friedel_fraction_full    .

_reflns_special_details          
;
 Reflections were merged by SHELXL according to the crystal
 class for the calculation of statistics and refinement.
 
 _reflns_Friedel_fraction is defined as the number of unique
 Friedel pairs measured divided by the number that would be
 possible theoretically, ignoring centric projections and
 systematic absences.
;

_computing_data_collection       'APEX2 (Bruker AXS, 2010)'
_computing_cell_refinement       'SAINT V8.34A (Bruker AXS Inc., 2013)'
_computing_data_reduction        'SAINT V8.34A (Bruker AXS Inc., 2013)'
_computing_structure_solution    ?
_computing_structure_refinement  'SHELXL-2014/6 (Sheldrick, 2014)'
_computing_molecular_graphics    'SHELXTL (Sheldrick, 2008)'
_computing_publication_material  SHELXTL
_refine_special_details          ?
_refine_ls_structure_factor_coef Fsqd
_refine_ls_matrix_type           full
_refine_ls_weighting_scheme      calc
_refine_ls_weighting_details     
'w=1/[\s^2^(Fo^2^)+(0.1093P)^2^+1.1293P] where P=(Fo^2^+2Fc^2^)/3'
_atom_sites_solution_primary     ?
_atom_sites_solution_secondary   ?
_atom_sites_solution_hydrogens   geom
_refine_ls_hydrogen_treatment    constr
_refine_ls_extinction_method     none
_refine_ls_extinction_coef       .
_refine_ls_number_reflns         3418
_refine_ls_number_parameters     172
_refine_ls_number_restraints     0
_refine_ls_R_factor_all          0.0897
_refine_ls_R_factor_gt           0.0718
_refine_ls_wR_factor_ref         0.2162
_refine_ls_wR_factor_gt          0.2014
_refine_ls_goodness_of_fit_ref   1.111
_refine_ls_restrained_S_all      1.111
_refine_ls_shift/su_max          0.000
_refine_ls_shift/su_mean         0.000

loop_
_atom_site_label
_atom_site_type_symbol
_atom_site_fract_x
_atom_site_fract_y
_atom_site_fract_z
_atom_site_U_iso_or_equiv
_atom_site_adp_type
_atom_site_occupancy
_atom_site_site_symmetry_order
_atom_site_calc_flag
_atom_site_refinement_flags_posn
_atom_site_refinement_flags_adp
_atom_site_refinement_flags_occupancy
_atom_site_disorder_assembly
_atom_site_disorder_group
O1 O 0.54365(12) 0.0472(6) 0.43827(8) 0.0308(5) Uani 1 1 d . . . . .
O2 O 0.42368(11) 0.2609(4) 0.33775(6) 0.0177(3) Uani 1 1 d . . . . .
N1 N 0.25868(13) 0.4984(4) 0.30592(8) 0.0137(3) Uani 1 1 d . . . . .
C1 C 0.26597(16) 0.5498(5) 0.10359(9) 0.0171(4) Uani 1 1 d . . . . .
H1 H 0.2524 0.5813 0.0613 0.020 Uiso 1 1 calc R U . . .
C2 C 0.35996(15) 0.3865(5) 0.15433(10) 0.0167(4) Uani 1 1 d . . . . .
H3 H 0.4106 0.3048 0.1467 0.020 Uiso 1 1 calc R U . . .
C3 C 0.37985(15) 0.3429(5) 0.21633(9) 0.0148(4) Uani 1 1 d . . . . .
H4 H 0.4441 0.2307 0.2510 0.018 Uiso 1 1 calc R U . . .
C4 C 0.30583(14) 0.4633(5) 0.22786(9) 0.0129(4) Uani 1 1 d . . . . .
C5 C 0.32647(14) 0.4121(5) 0.29351(9) 0.0128(4) Uani 1 1 d . . . . .
C6 C 0.28607(14) 0.4274(5) 0.36935(9) 0.0130(4) Uani 1 1 d . . . . .
C7 C 0.20209(14) 0.5105(5) 0.37961(9) 0.0125(4) Uani 1 1 d . . . . .
C8 C 0.21520(15) 0.4183(5) 0.43877(9) 0.0152(4) Uani 1 1 d . . . . .
H9 H 0.2802 0.3114 0.4739 0.018 Uiso 1 1 calc R U . . .
C9 C 0.13338(16) 0.4831(5) 0.44611(9) 0.0159(4) Uani 1 1 d . . . . .
H10 H 0.1427 0.4201 0.4863 0.019 Uiso 1 1 calc R U . . .
C10 C 0.03782(15) 0.6393(5) 0.39517(10) 0.0156(4) Uani 1 1 d . . . . .
H2 H -0.0180 0.6821 0.4004 0.019 Uiso 1 1 calc R U . . .
C11 C 0.21093(15) 0.6260(5) 0.17659(9) 0.0148(4) Uani 1 1 d . . . . .
H6 H 0.1600 0.7076 0.1840 0.018 Uiso 1 1 calc R U . . .
C12 C 0.19166(15) 0.6674(5) 0.11463(9) 0.0165(4) Uani 1 1 d . . . . .
H5 H 0.1271 0.7770 0.0796 0.020 Uiso 1 1 calc R U . . .
C13 C 0.38231(15) 0.2822(6) 0.41707(9) 0.0174(4) Uani 1 1 d . . . . .
H7 H 0.4001 0.2439 0.4603 0.021 Uiso 1 1 calc R U . . .
C14 C 0.45708(16) 0.1863(6) 0.40269(9) 0.0194(4) Uani 1 1 d . . . . .
C15 C 0.10598(15) 0.6697(5) 0.32877(9) 0.0145(4) Uani 1 1 d . . . . .
H8 H 0.0964 0.7353 0.2886 0.017 Uiso 1 1 calc R U . . .
C16 C 0.02430(15) 0.7325(5) 0.33649(9) 0.0163(4) Uani 1 1 d . . . . .
H11 H -0.0409 0.8395 0.3016 0.020 Uiso 1 1 calc R U . . .

loop_
_atom_site_aniso_label
_atom_site_aniso_U_11
_atom_site_aniso_U_22
_atom_site_aniso_U_33
_atom_site_aniso_U_23
_atom_site_aniso_U_13
_atom_site_aniso_U_12
O1 0.0228(7) 0.0484(12) 0.0236(7) 0.0156(8) 0.0149(6) 0.0189(8)
O2 0.0154(6) 0.0214(8) 0.0171(6) 0.0054(6) 0.0100(5) 0.0061(6)
N1 0.0163(7) 0.0094(7) 0.0161(7) 0.0017(6) 0.0098(6) 0.0002(6)
C1 0.0229(9) 0.0120(9) 0.0166(8) -0.0007(7) 0.0117(7) -0.0038(7)
C2 0.0195(9) 0.0118(9) 0.0218(9) -0.0014(7) 0.0138(7) -0.0014(7)
C3 0.0153(8) 0.0100(9) 0.0190(8) 0.0011(7) 0.0100(7) -0.0003(7)
C4 0.0142(8) 0.0080(8) 0.0153(8) 0.0001(6) 0.0080(7) -0.0017(6)
C5 0.0146(8) 0.0071(8) 0.0155(8) 0.0009(6) 0.0081(7) -0.0001(6)
C6 0.0156(8) 0.0080(8) 0.0166(8) 0.0002(6) 0.0101(7) 0.0000(6)
C7 0.0142(7) 0.0074(8) 0.0168(8) -0.0012(6) 0.0095(7) -0.0002(6)
C8 0.0181(8) 0.0103(9) 0.0168(8) 0.0012(7) 0.0100(7) 0.0008(7)
C9 0.0209(9) 0.0109(9) 0.0176(8) 0.0000(7) 0.0123(7) 0.0003(7)
C10 0.0180(8) 0.0099(9) 0.0229(9) -0.0026(7) 0.0141(7) -0.0006(7)
C11 0.0164(8) 0.0106(9) 0.0179(8) 0.0011(7) 0.0103(7) 0.0000(7)
C12 0.0184(8) 0.0112(9) 0.0175(8) 0.0023(7) 0.0091(7) 0.0001(7)
C13 0.0177(8) 0.0198(10) 0.0167(8) 0.0041(7) 0.0112(7) 0.0044(8)
C14 0.0180(9) 0.0237(11) 0.0175(8) 0.0054(8) 0.0110(7) 0.0053(8)
C15 0.0171(8) 0.0100(9) 0.0159(8) -0.0003(7) 0.0094(7) 0.0009(7)
C16 0.0168(8) 0.0109(9) 0.0191(8) 0.0000(7) 0.0093(7) 0.0028(7)

_geom_special_details            
;
 All esds (except the esd in the dihedral angle between two l.s. planes)
 are estimated using the full covariance matrix.  The cell esds are taken
 into account individually in the estimation of esds in distances, angles
 and torsion angles; correlations between esds in cell parameters are only
 used when they are defined by crystal symmetry.  An approximate (isotropic)
 treatment of cell esds is used for estimating esds involving l.s. planes.
;

loop_
_geom_bond_atom_site_label_1
_geom_bond_atom_site_label_2
_geom_bond_distance
_geom_bond_site_symmetry_2
_geom_bond_publ_flag
O1 C14 1.204(2) . ?
O2 C5 1.357(2) . ?
O2 C14 1.403(2) . ?
N1 C5 1.284(2) . ?
N1 C6 1.396(2) . ?
C1 C2 1.388(3) . ?
C1 C12 1.389(3) . ?
C1 H1 0.9500 . ?
C2 C3 1.390(3) . ?
C2 H3 0.9500 . ?
C3 C4 1.397(3) . ?
C3 H4 0.9500 . ?
C4 C11 1.398(3) . ?
C4 C5 1.477(2) . ?
C6 C13 1.357(3) . ?
C6 C7 1.481(2) . ?
C7 C15 1.398(3) . ?
C7 C8 1.402(2) . ?
C8 C9 1.387(3) . ?
C8 H9 0.9500 . ?
C9 C10 1.390(3) . ?
C9 H10 0.9500 . ?
C10 C16 1.389(3) . ?
C10 H2 0.9500 . ?
C11 C12 1.392(3) . ?
C11 H6 0.9500 . ?
C12 H5 0.9500 . ?
C13 C14 1.429(3) . ?
C13 H7 0.9500 . ?
C15 C16 1.390(3) . ?
C15 H8 0.9500 . ?
C16 H11 0.9500 . ?

loop_
_geom_angle_atom_site_label_1
_geom_angle_atom_site_label_2
_geom_angle_atom_site_label_3
_geom_angle
_geom_angle_site_symmetry_1
_geom_angle_site_symmetry_3
_geom_angle_publ_flag
C5 O2 C14 120.41(14) . . ?
C5 N1 C6 117.71(16) . . ?
C2 C1 C12 120.08(17) . . ?
C2 C1 H1 120.0 . . ?
C12 C1 H1 120.0 . . ?
C1 C2 C3 119.83(17) . . ?
C1 C2 H3 120.1 . . ?
C3 C2 H3 120.1 . . ?
C2 C3 C4 120.32(17) . . ?
C2 C3 H4 119.8 . . ?
C4 C3 H4 119.8 . . ?
C3 C4 C11 119.76(17) . . ?
C3 C4 C5 120.19(16) . . ?
C11 C4 C5 120.03(16) . . ?
N1 C5 O2 124.95(16) . . ?
N1 C5 C4 123.04(16) . . ?
O2 C5 C4 112.01(15) . . ?
C13 C6 N1 121.37(16) . . ?
C13 C6 C7 123.13(17) . . ?
N1 C6 C7 115.48(16) . . ?
C15 C7 C8 118.99(17) . . ?
C15 C7 C6 119.96(16) . . ?
C8 C7 C6 120.99(16) . . ?
C9 C8 C7 120.11(17) . . ?
C9 C8 H9 119.9 . . ?
C7 C8 H9 119.9 . . ?
C8 C9 C10 120.55(17) . . ?
C8 C9 H10 119.7 . . ?
C10 C9 H10 119.7 . . ?
C16 C10 C9 119.72(17) . . ?
C16 C10 H2 120.1 . . ?
C9 C10 H2 120.1 . . ?
C12 C11 C4 119.44(17) . . ?
C12 C11 H6 120.3 . . ?
C4 C11 H6 120.3 . . ?
C1 C12 C11 120.56(18) . . ?
C1 C12 H5 119.7 . . ?
C11 C12 H5 119.7 . . ?
C6 C13 C14 120.44(17) . . ?
C6 C13 H7 119.8 . . ?
C14 C13 H7 119.8 . . ?
O1 C14 O2 115.97(17) . . ?
O1 C14 C13 128.94(18) . . ?
O2 C14 C13 115.09(16) . . ?
C16 C15 C7 120.50(17) . . ?
C16 C15 H8 119.8 . . ?
C7 C15 H8 119.8 . . ?
C10 C16 C15 120.13(17) . . ?
C10 C16 H11 119.9 . . ?
C15 C16 H11 119.9 . . ?

_refine_diff_density_max         0.936
_refine_diff_density_min         -0.425
_refine_diff_density_rms         0.116

_shelxl_version_number           2014/6

_shelx_res_file                  
;
TITL 140928LT in P-1             New: P21/c
CELL  0.71073   15.2810    3.8302   24.7540    90.000   125.705    90.000
ZERR 4         0.0040    0.0009    0.0040     0.000     0.011     0.000
LATT 1
SYMM             - X ,    0.50000 + Y ,    0.50000 - Z
SFAC C  H  N  O
UNIT 64  44  4  8
L.S. 4
ACTA
BOND $H
FMAP 2
PLAN 5
TEMP  -173
WGHT    0.109300    1.129300
FVAR       0.14726
O1    4    0.543647    0.047219    0.438271    11.00000    0.02284    0.04838 =
         0.02359    0.01560    0.01491    0.01893
O2    4    0.423682    0.260947    0.337749    11.00000    0.01544    0.02144 =
         0.01706    0.00541    0.00999    0.00606
N1    3    0.258677    0.498411    0.305922    11.00000    0.01633    0.00940 =
         0.01607    0.00168    0.00984    0.00016
C1    1    0.265967    0.549837    0.103587    11.00000    0.02292    0.01203 =
         0.01655   -0.00073    0.01169   -0.00385
AFIX  43
H1    2    0.252435    0.581252    0.061252    11.00000   -1.20000
AFIX   0
C2    1    0.359965    0.386546    0.154326    11.00000    0.01946    0.01185 =
         0.02178   -0.00144    0.01376   -0.00141
AFIX  43
H3    2    0.410580    0.304803    0.146694    11.00000   -1.20000
AFIX   0
C3    1    0.379854    0.342924    0.216325    11.00000    0.01528    0.01003 =
         0.01905    0.00107    0.01003   -0.00027
AFIX  43
H4    2    0.444118    0.230689    0.251033    11.00000   -1.20000
AFIX   0
C4    1    0.305829    0.463277    0.227858    11.00000    0.01424    0.00801 =
         0.01534    0.00011    0.00801   -0.00168
C5    1    0.326471    0.412108    0.293515    11.00000    0.01464    0.00705 =
         0.01554    0.00093    0.00814   -0.00010
C6    1    0.286066    0.427391    0.369355    11.00000    0.01561    0.00801 =
         0.01665    0.00022    0.01007    0.00003
C7    1    0.202089    0.510531    0.379614    11.00000    0.01423    0.00741 =
         0.01684   -0.00121    0.00955   -0.00022
C8    1    0.215195    0.418338    0.438767    11.00000    0.01814    0.01034 =
         0.01684    0.00118    0.00998    0.00084
AFIX  43
H9    2    0.280229    0.311369    0.473864    11.00000   -1.20000
AFIX   0
C9    1    0.133379    0.483064    0.446111    11.00000    0.02092    0.01090 =
         0.01761    0.00001    0.01228    0.00030
AFIX  43
H10   2    0.142732    0.420106    0.486304    11.00000   -1.20000
AFIX   0
C10   1    0.037821    0.639255    0.395166    11.00000    0.01798    0.00986 =
         0.02288   -0.00263    0.01408   -0.00056
AFIX  43
H2    2   -0.018031    0.682078    0.400443    11.00000   -1.20000
AFIX   0
C11   1    0.210930    0.625986    0.176588    11.00000    0.01638    0.01062 =
         0.01790    0.00107    0.01030    0.00003
AFIX  43
H6    2    0.160018    0.707627    0.183974    11.00000   -1.20000
AFIX   0
C12   1    0.191656    0.667382    0.114628    11.00000    0.01836    0.01125 =
         0.01755    0.00226    0.00908    0.00014
AFIX  43
H5    2    0.127126    0.776964    0.079591    11.00000   -1.20000
AFIX   0
C13   1    0.382314    0.282153    0.417075    11.00000    0.01775    0.01975 =
         0.01674    0.00413    0.01123    0.00443
AFIX  43
H7    2    0.400128    0.243910    0.460344    11.00000   -1.20000
AFIX   0
C14   1    0.457078    0.186311    0.402695    11.00000    0.01801    0.02370 =
         0.01752    0.00544    0.01101    0.00532
C15   1    0.105979    0.669674    0.328765    11.00000    0.01712    0.00997 =
         0.01589   -0.00026    0.00938    0.00090
AFIX  43
H8    2    0.096448    0.735333    0.288633    11.00000   -1.20000
AFIX   0
C16   1    0.024304    0.732510    0.336491    11.00000    0.01675    0.01089 =
         0.01913   -0.00002    0.00927    0.00277
AFIX  43
H11   2   -0.040908    0.839456    0.301577    11.00000   -1.20000
AFIX   0
HKLF 4 1  0.0000 -1.0000  0.0000 -1.0000  0.0000  0.0000  0.0000  1.0000 -1.0000

REM  140928LT in P-1             New: P21/c
REM R1 =  0.0718 for    2624 Fo > 4sig(Fo)  and  0.0897 for all    3418 data
REM    172 parameters refined using      0 restraints

END

WGHT      0.1093      1.1293

REM Highest difference peak  0.936,  deepest hole -0.425,  1-sigma level  0.116
Q1    1   0.2437  0.4754  0.3736  11.00000  0.05    0.94
Q2    1   0.0655  0.7075  0.3352  11.00000  0.05    0.78
Q3    1   0.3202  0.4415  0.2614  11.00000  0.05    0.77
Q4    1   0.1717  0.4479  0.4380  11.00000  0.05    0.75
Q5    1   0.4207  0.2511  0.4107  11.00000  0.05    0.75
;
_shelx_res_checksum              76101

_shelx_hkl_file                  
;
  -1   1   0  208.69   14.40
  -2   2   0    1.68    0.24
  -3   3   0    0.33    0.19
  -4   4   0    1.25    0.30
  -5   5   0    1.19    0.40
  -5   4   0    7.27    0.82
  -4   3   0    5.06    0.59
  -3   2   0    0.24    0.18
  -2   1   0    1.69    0.23
  -1   0   0   -0.08    0.09
   0  -1   0   -0.03    0.02
   0  -1   0   -0.03    0.01
   0  -1   0    0.00    0.01
   0   1   0   -0.04    0.03
   0   1   0    0.00    0.02
   0   1   0   -0.03    0.01
   0   1   0   -0.01    0.01
   0   1   0   -0.02    0.01
  -1   2   0    0.33    0.11
  -2   3   0   20.69    1.50
  -3   4   0    2.14    0.32
  -4   5   0    6.90    0.68
  -5   6   0    1.26    0.38
  -5   3   0    0.43    0.35
  -4   2   0    0.33    0.25
  -3   1   0    0.15    0.17
  -2   0   0    8.68    0.69
  -1  -1   0  223.25   15.40
   0  -2   0    6.23    0.50
   0  -2   0    7.53    0.50
   0  -2   0    6.45    0.50
   0  -2   0    7.21    0.50
   0   2   0    7.23    0.50
   0   2   0    7.05    0.50
   0   2   0    7.12    0.51
   0   2   0    7.73    0.50
   1  -3   0    1.59    0.15
  -1   3   0    1.52    0.17
  -1   3   0    1.60    0.15
  -2   4   0    3.25    0.34
  -3   5   0    2.09    0.31
  -4   6   0   -0.08    0.22
  -5   7   0    1.16    0.37
  -4   1   0    9.88    0.90
  -3   0   0    0.24    0.19
  -2  -1   0    1.99    0.26
  -1  -2   0    0.25    0.06
   1   2   0    0.29    0.08
   1   2   0    0.11    0.06
   0  -3   0   -0.05    0.05
   0  -3   0   -0.01    0.06
   0  -3   0    0.04    0.05
   0  -3   0   -0.01    0.06
   0   3   0   -0.07    0.06
   0   3   0   -0.10    0.05
   0   3   0   -0.06    0.04
   0   3   0   -0.10    0.07
   1  -4   0    0.00    0.06
  -1   4   0    0.00    0.05
  -1   4   0    0.04    0.05
  -1   4   0    0.00    0.05
  -1   4   0    0.07    0.09
  -2   5   0   10.51    0.77
  -2   5   0   11.29    0.83
  -3   6   0    2.76    0.26
  -3   6   0    2.66    0.35
  -4   7   0    1.79    0.34
  -4   7   0    1.48    0.19
  -5   8   0   -0.05    0.24
  -3  -1   0    0.33    0.21
  -1  -3   0    1.64    0.16
  -1  -3   0    1.42    0.16
   1   3   0    2.03    0.19
   0  -4   0    5.02    0.37
   0  -4   0    4.74    0.36
   0  -4   0    4.22    0.38
   0  -4   0    4.81    0.38
   0  -4   0    4.29    0.36
   0   4   0    5.08    0.36
   0   4   0    4.70    0.37
   0   4   0    4.33    0.38
   1  -5   0   32.39    2.12
  -1   5   0   27.32    2.11
  -1   5   0   34.75    2.11
  -1   5   0   29.65    2.12
  -1   5   0   27.72    2.11
   2  -6   0    1.33    0.15
  -2   6   0    1.39    0.21
  -2   6   0    1.10    0.14
  -3   7   0    1.27    0.25
  -3   7   0    1.18    0.17
  -4   8   0    7.81    0.64
  -4   8   0    9.03    0.78
  -2  -3   0   21.19    1.49
  -1  -4   0   -0.01    0.07
  -1  -4   0    0.02    0.07
   1   4   0    0.05    0.10
   0  -5   0   -0.11    0.06
   0  -5   0   -0.01    0.09
   0  -5   0   -0.06    0.08
   0  -5   0    0.12    0.07
   0  -5   0    0.01    0.07
   0   5   0   -0.11    0.06
   0   5   0    0.02    0.06
   0   5   0   -0.11    0.09
   1  -6   0    0.16    0.09
  -1   6   0    0.24    0.08
  -1   6   0    0.21    0.08
  -1   6   0    0.10    0.07
  -1   6   0    0.22    0.08
   2  -7   0    0.54    0.12
  -2   7   0    0.60    0.12
  -2   7   0    0.56    0.15
   3  -8   0    1.57    0.21
  -3   8   0    1.81    0.21
  -3   8   0    1.63    0.29
  -4   9   0    0.23    0.14
  -4   9   0    0.16    0.24
  -3  -3   0    0.18    0.09
  -2  -4   0    2.74    0.26
   2   4   0    2.96    0.27
  -1  -5   0   33.38    2.28
  -1  -5   0   32.89    2.27
  -1  -5   0   30.38    2.28
  -1  -5   0   29.80    2.26
   1   5   0   38.11    2.30
   1   5   0   31.89    2.27
   0  -6   0    4.62    0.33
   0  -6   0    3.96    0.33
   0  -6   0    4.08    0.34
   0  -6   0    4.59    0.35
   0  -6   0    3.36    0.35
   0   6   0    4.21    0.36
   0   6   0    4.04    0.36
   0   6   0    4.49    0.33
   1  -7   0   23.28    1.94
   1  -7   0   29.25    1.96
  -1   7   0   32.24    1.95
  -1   7   0   28.47    1.95
  -1   7   0   26.71    1.95
  -1   7   0   26.71    1.95
   2  -8   0    0.43    0.13
  -2   8   0    0.42    0.12
  -2   8   0    0.52    0.15
   3  -9   0    7.83    0.62
  -3   9   0    7.78    0.69
  -3   9   0    7.46    0.62
   4 -10   0    0.93    0.22
  -4  10   0    1.20    0.30
  -4  10   0    1.32    0.21
  -4  -3   0    4.55    0.38
  -3  -4   0    1.59    0.18
  -2  -5   0   11.24    0.84
   2   5   0   11.67    0.85
  -1  -6   0    0.23    0.09
  -1  -6   0    0.20    0.08
  -1  -6   0    0.21    0.09
  -1  -6   0    0.35    0.08
   1   6   0    0.18    0.07
   1   6   0    0.24    0.12
   0  -7   0   -0.02    0.09
   0  -7   0    0.02    0.07
   0  -7   0    0.10    0.09
   0  -7   0    0.00    0.07
   0   7   0    0.13    0.10
   0   7   0    0.03    0.07
   1  -8   0   10.79    0.80
   1  -8   0   10.81    0.82
  -1   8   0   11.06    0.81
  -1   8   0   10.57    0.81
  -1   8   0   11.50    0.81
  -1   8   0   11.09    0.81
   2  -9   0    0.52    0.14
  -2   9   0    0.50    0.17
  -2   9   0    0.24    0.12
   3 -10   0    0.21    0.16
  -3  10   0    0.50    0.20
  -3  10   0    0.44    0.15
   4 -11   0   -0.04    0.16
  -4  11   0    0.00    0.14
  -4  11   0    0.10    0.21
  -4  -4   0    0.74    0.15
  -3  -5   0    1.65    0.20
   3   5   0    1.61    0.21
  -2  -6   0    1.08    0.16
   2   6   0    1.30    0.19
  -1  -7   0   31.53    2.12
  -1  -7   0   30.11    2.12
  -1  -7   0   29.15    2.14
  -1  -7   0   29.81    2.14
   1   7   0   30.67    2.16
   1   7   0   31.07    2.13
   0  -8   0  132.10    9.59
   0  -8   0  120.16    9.61
   0  -8   0  159.73    9.66
   0  -8   0  144.67    9.62
   0   8   0  131.11    9.62
   0   8   0  147.06    9.59
   1  -9   0   12.87    0.86
   1  -9   0   11.03    0.87
  -1   9   0   10.45    0.86
  -1   9   0   11.35    0.86
  -1   9   0   12.03    0.87
  -1   9   0   11.51    0.87
  -1   9   0   12.27    0.83
  -1   9   0   11.86    0.83
   2 -10   0    0.14    0.14
  -2  10   0    0.12    0.15
  -2  10   0    0.03    0.11
   3 -11   0    0.20    0.17
  -3  11   0    0.28    0.16
  -3  11   0    0.56    0.21
   4 -12   0    1.77    0.30
  -4  12   0    1.61    0.34
  -4  12   0    2.02    0.28
  -5  -4   0    6.80    0.56
  -4  -5   0    7.04    0.58
  -3  -6   0    2.29    0.25
   3   6   0    2.19    0.26
  -2  -7   0    0.66    0.11
  -2  -7   0    0.84    0.15
   2   7   0    0.80    0.17
  -1  -8   0   12.33    0.95
  -1  -8   0   14.03    0.95
  -1  -8   0   12.35    0.92
  -1  -8   0   13.37    0.93
   1   8   0   13.23    0.93
   1   8   0   12.26    0.97
   0  -9   0   -0.11    0.11
   0  -9   0    0.06    0.11
   0  -9   0    0.04    0.09
   0   9   0   -0.07    0.10
   0   9   0    0.00    0.08
   1 -10   0    0.62    0.12
   1 -10   0    0.37    0.14
  -1  10   0    0.57    0.14
  -1  10   0    0.57    0.09
  -1  10   0    0.39    0.09
  -1  10   0    0.54    0.13
  -1  10   0    0.35    0.13
  -1  10   0    0.30    0.13
   2 -11   0    0.27    0.15
  -2  11   0    0.00    0.12
  -2  11   0    0.33    0.08
  -2  11   0    0.30    0.08
  -2  11   0    0.12    0.15
   3 -12   0    5.55    0.56
  -3  12   0    6.06    0.61
  -3  12   0    6.61    0.55
   4 -13   0    0.21    0.21
  -4  13   0    0.31    0.25
  -5  -5   0    1.19    0.20
  -4  -6   0    0.06    0.12
  -3  -7   0    1.11    0.20
   3   7   0    1.18    0.22
  -2  -8   0    0.57    0.14
  -2  -8   0    0.51    0.12
   2   8   0    0.66    0.17
  -1  -9   0   12.60    0.99
  -1  -9   0   13.37    0.96
  -1  -9   0   13.94    0.96
  -1  -9   0   13.53    1.00
   1   9   0   12.45    1.01
   1   9   0   14.28    0.97
   0 -10   0   -0.03    0.12
   0 -10   0    0.14    0.13
   0 -10   0    0.01    0.09
   0  10   0   -0.08    0.11
   0  10   0    0.07    0.09
   1 -11   0    1.84    0.22
   1 -11   0    1.73    0.24
  -1  11   0    2.04    0.25
  -1  11   0    2.12    0.24
  -1  11   0    2.12    0.26
  -1  11   0    1.75    0.22
  -1  11   0    2.18    0.20
  -1  11   0    2.11    0.21
   2 -12   0    0.00    0.14
  -2  12   0    0.17    0.13
  -2  12   0   -0.05    0.16
  -2  12   0    0.15    0.09
  -2  12   0    0.09    0.08
   3 -13   0    0.20    0.18
  -3  13   0   -0.22    0.18
   4 -14   0    3.24    0.43
  -4  14   0    3.37    0.48
  -5  -6   0    1.14    0.21
  -4  -7   0    1.48    0.22
   4   7   0    1.80    0.25
  -3  -8   0    1.45    0.22
   3   8   0    1.45    0.23
  -2  -9   0    0.45    0.14
  -2  -9   0    0.55    0.13
   2   9   0    0.37    0.18
  -1 -10   0    0.57    0.12
  -1 -10   0    0.52    0.13
  -1 -10   0    0.59    0.14
  -1 -10   0    0.85    0.18
   1  10   0    0.71    0.14
   1  10   0    0.23    0.17
   0 -11   0   -0.05    0.13
   0 -11   0    0.01    0.11
   0  11   0   -0.05    0.09
   0  11   0   -0.15    0.11
   1 -12   0   -0.05    0.13
   1 -12   0   -0.07    0.10
   1 -12   0   -0.08    0.10
  -1  12   0    0.01    0.12
  -1  12   0   -0.10    0.11
  -1  12   0   -0.10    0.08
  -1  12   0   -0.05    0.11
  -1  12   0    0.03    0.07
   2 -13   0    0.28    0.17
  -2  13   0    0.54    0.13
  -2  13   0    0.59    0.12
  -2  13   0    0.61    0.19
   3 -14   0    4.08    0.48
  -3  14   0    4.13    0.49
  -5  -7   0    0.49    0.19
   5   7   0    0.52    0.20
  -4  -8   0    7.99    0.68
   4   8   0    7.91    0.68
  -3  -9   0    8.17    0.71
   3   9   0    9.13    0.73
  -2 -10   0    0.29    0.13
  -2 -10   0    0.06    0.13
   2  10   0   -0.09    0.16
  -1 -11   0    2.31    0.25
  -1 -11   0    2.30    0.24
  -1 -11   0    2.03    0.27
  -1 -11   0    2.07    0.24
   1  11   0    1.84    0.29
   1  11   0    2.17    0.25
   0 -12   0    0.07    0.15
   0 -12   0    0.16    0.12
   0  12   0    0.00    0.14
   0  12   0    0.16    0.12
   1 -13   0    3.29    0.35
  -1  13   0    2.98    0.33
  -1  13   0    3.02    0.32
  -1  13   0    2.21    0.27
  -1  13   0    3.16    0.27
  -1  13   0    2.91    0.34
   2 -14   0    1.91    0.30
  -2  14   0    2.43    0.34
  -2  14   0    2.03    0.24
  -2  14   0    1.93    0.23
   3 -15   0    2.63    0.36
  -3  15   0    2.03    0.36
  -5  -8   0    0.18    0.17
   5   8   0    0.24    0.20
  -4  -9   0    0.13    0.16
   4   9   0    0.68    0.21
  -3 -10   0    0.48    0.17
   3  10   0    0.26    0.19
  -2 -11   0    0.18    0.14
  -2 -11   0    0.19    0.14
   2  11   0    0.06    0.19
  -1 -12   0    0.04    0.15
  -1 -12   0   -0.25    0.09
  -1 -12   0    0.06    0.12
   1  12   0   -0.34    0.16
   1  12   0    0.08    0.12
   0 -13   0   -0.13    0.14
   0 -13   0   -0.01    0.12
   0  13   0   -0.04    0.10
   0  13   0   -0.28    0.13
   1 -14   0    0.43    0.18
  -1  14   0    0.39    0.16
  -1  14   0    0.49    0.11
  -1  14   0    0.46    0.17
   2 -15   0    0.91    0.25
  -2  15   0    1.05    0.17
  -2  15   0    1.05    0.19
  -2  15   0    1.28    0.28
   3 -16   0    1.03    0.27
  -3  16   0    0.96    0.26
  -4 -10   0    0.98    0.23
   4  10   0    1.45    0.28
  -3 -11   0    0.43    0.18
   3  11   0    0.54    0.22
  -2 -12   0    0.12    0.14
   2  12   0   -0.11    0.18
  -1 -13   0    2.87    0.33
  -1 -13   0    3.43    0.40
   1  13   0    3.52    0.41
   1  13   0    3.24    0.34
   0 -14   0    2.27    0.33
   0 -14   0    2.22    0.28
   0  14   0    2.45    0.32
   0  14   0    2.62    0.29
   1 -15   0    4.25    0.47
  -1  15   0    3.59    0.36
  -1  15   0    4.58    0.44
  -1  15   0    5.42    0.52
   2 -16   0   -0.17    0.17
  -2  16   0    0.31    0.19
  -2  16   0    0.18    0.11
  -2  16   0    0.00    0.12
   3 -17   0    1.38    0.34
  -3  17   0    1.97    0.34
  -4 -11   0    0.36    0.19
   4  11   0    0.11    0.20
  -3 -12   0    7.90    0.66
   3  12   0    6.68    0.68
  -2 -13   0    0.36    0.16
   2  13   0    0.57    0.22
  -1 -14   0    0.66    0.21
  -1 -14   0    0.39    0.15
   1  14   0    0.40    0.19
   1  14   0    0.44    0.15
   0 -15   0   -0.16    0.14
   0 -15   0   -0.08    0.18
   0  15   0   -0.09    0.15
   0  15   0    0.30    0.13
   0  15   0    0.01    0.17
   1 -16   0    2.09    0.34
  -1  16   0    3.61    0.38
  -1  16   0    2.57    0.27
   2 -17   0    0.18    0.21
  -2  17   0    0.58    0.16
  -2  17   0    0.30    0.12
  -2  17   0    0.44    0.22
  -4 -12   0    2.23    0.34
   4  12   0    2.34    0.37
  -3 -13   0    0.08    0.15
   3  13   0   -0.07    0.20
  -2 -14   0    1.36    0.18
   2  14   0    2.11    0.33
  -1 -15   0    3.99    0.41
  -1 -15   0    4.41    0.49
   1  15   0    4.06    0.41
   1  15   0    4.25    0.50
   0 -16   0   10.06    0.84
   0 -16   0   10.14    0.79
   0  16   0    8.93    0.76
   0  16   0    9.78    0.83
   0  16   0    9.75    0.82
   1 -17   0    2.93    0.40
  -1  17   0    3.49    0.40
  -1  17   0    2.52    0.28
   2 -18   0    0.85    0.31
  -2  18   0    1.76    0.25
  -2  18   0    1.46    0.21
  -2  18   0    1.63    0.31
  -4 -13   0    0.46    0.20
   4  13   0    0.69    0.27
   3  14   0    4.90    0.56
   2  15   0    0.96    0.26
  -1 -16   0    2.02    0.27
  -1 -16   0    2.54    0.34
   1  16   0    2.38    0.33
   1  16   0    1.78    0.26
   0 -17   0   -0.06    0.17
   0 -17   0   -0.10    0.19
   0  17   0   -0.04    0.17
   0  17   0    0.18    0.13
   0  17   0    0.13    0.20
   1 -18   0    1.30    0.31
  -1  18   0    1.51    0.31
  -1  18   0    1.08    0.17
   2 -19   0    0.03    0.26
  -2  19   0    0.17    0.15
  -2  19   0    0.01    0.20
   4  14   0    2.84    0.43
   3  15   0    1.94    0.36
  -2 -16   0    0.00    0.12
   2  16   0    0.08    0.21
  -1 -17   0    2.64    0.39
  -1 -17   0    3.13    0.35
   1  17   0    3.14    0.36
   1  17   0    2.75    0.41
   0 -18   0    1.16    0.26
   0 -18   0    1.25    0.30
   0  18   0    1.36    0.22
   0  18   0    1.53    0.32
   0  18   0    1.24    0.27
   1 -19   0    0.53    0.27
  -1  19   0    0.87    0.28
  -1  19   0    0.76    0.15
   3  16   0    1.32    0.32
  -2 -17   0    0.07    0.12
   2  17   0   -0.24    0.20
  -1 -18   0    1.07    0.30
  -1 -18   0    1.08    0.23
   1  18   0    1.27    0.31
   1  18   0    1.46    0.24
   0 -19   0    0.18    0.24
   0 -19   0   -0.19    0.17
   0  19   0    0.05    0.18
   0  19   0    0.43    0.16
   1 -20   0    5.02    0.59
  -1  20   0    4.30    0.41
  -1  20   0    5.05    0.54
   3  17   0    1.99    0.38
  -2 -18   0    0.68    0.16
   2  18   0    0.91    0.27
  -1 -19   0    0.58    0.26
  -1 -19   0    0.81    0.22
   1  19   0    0.88    0.28
   1  19   0    1.24    0.24
   0 -20   0    2.56    0.41
   0 -20   0    1.73    0.33
   0  20   0    2.13    0.28
   1 -21   0    4.99    0.61
  -1  21   0    5.67    0.60
  -2 -19   0   -0.19    0.13
   2  19   0    0.05    0.22
  -1 -20   0    3.80    0.44
   1  20   0    4.60    0.46
   1  20   0    4.70    0.56
   0 -21   0    0.27    0.23
   0 -21   0    0.30    0.27
   0  21   0    0.48    0.16
  -1 -21   0    3.73    0.45
   1  21   0    5.25    0.59
   1  21   0    5.22    0.50
   1  21   1    0.35    0.19
   1  21   1    0.34    0.25
  -1 -21  -1    0.22    0.19
   0  21   1    1.35    0.21
   0 -21  -1    0.83    0.32
   0 -21  -1    0.67    0.26
   1  20   1    2.87    0.43
   1  20   1    2.17    0.33
  -1 -20  -1    1.43    0.28
   2  19   1    0.99    0.29
  -2 -19  -1    0.34    0.16
  -1  21   1    0.60    0.24
   1 -21  -1    0.30    0.28
   0  20   1    0.20    0.14
   0 -20  -1   -0.24    0.19
   0 -20  -1   -0.23    0.23
   1  19   1    0.23    0.15
   1  19   1   -0.02    0.20
  -1 -19  -1   -0.21    0.15
  -1 -19  -1   -0.14    0.20
   2  18   1    1.23    0.31
  -2 -18  -1    0.54    0.17
   3  17   1   -0.06    0.21
  -1  20   1    2.51    0.39
  -1  20   1    2.07    0.24
   1 -20  -1    2.03    0.41
   0  19   1    0.18    0.21
   0  19   1    0.27    0.15
   0 -19  -1    0.10    0.23
   0 -19  -1   -0.13    0.18
   1  18   1    2.85    0.42
   1  18   1    2.62    0.35
  -1 -18  -1    2.42    0.34
  -1 -18  -1    2.61    0.39
   2  17   1    5.22    0.57
  -2 -17  -1    3.73    0.39
   3  16   1    3.72    0.50
  -1  19   1    0.09    0.11
  -1  19   1    0.12    0.20
   1 -19  -1   -0.48    0.21
   0  18   1    1.49    0.31
   0  18   1    0.86    0.20
   0  18   1    1.61    0.28
   0 -18  -1    0.93    0.24
   0 -18  -1    1.19    0.29
   1  17   1    3.55    0.39
   1  17   1    3.63    0.45
  -1 -17  -1    2.92    0.36
  -1 -17  -1    3.75    0.45
   2  16   1    0.28    0.22
  -2 -16  -1    0.08    0.13
   3  15   1    2.02    0.36
   4  14   1    5.35    0.63
  -2  19   1    0.84    0.26
  -2  19   1    1.13    0.21
   2 -19  -1    0.62    0.29
  -1  18   1    2.56    0.28
  -1  18   1    3.05    0.41
   1 -18  -1    2.72    0.42
   0  17   1    0.06    0.21
   0  17   1    0.33    0.15
   0  17   1    0.40    0.21
   0 -17  -1    0.09    0.20
   0 -17  -1    0.20    0.19
   1  16   1    6.40    0.56
   1  16   1    7.15    0.65
  -1 -16  -1    5.85    0.55
  -1 -16  -1    6.15    0.63
   2  15   1    0.15    0.21
  -2 -15  -1    0.00    0.11
   3  14   1    0.06    0.21
   4  13   1    0.23    0.23
  -4 -13  -1    0.05    0.16
  -2  18   1    1.40    0.30
  -2  18   1    1.41    0.23
  -2  18   1    1.60    0.22
   2 -18  -1    0.96    0.31
  -1  17   1    3.17    0.32
  -1  17   1    3.67    0.42
   1 -17  -1    3.55    0.44
   0  16   1    0.85    0.23
   0  16   1    1.04    0.23
   0  16   1    1.13    0.19
   0 -16  -1    0.89    0.22
   0 -16  -1    1.01    0.26
   1  15   1   -0.04    0.18
   1  15   1    0.12    0.14
  -1 -15  -1   -0.09    0.13
  -1 -15  -1   -0.36    0.15
   2  14   1    0.52    0.22
   3  13   1   -0.12    0.20
  -3 -13  -1    0.09    0.15
   4  12   1    0.74    0.26
  -4 -12  -1    1.05    0.24
  -2  17   1    4.41    0.54
  -2  17   1    5.41    0.47
  -2  17   1    5.62    0.46
   2 -17  -1    5.45    0.60
  -1  16   1    5.57    0.49
  -1  16   1    6.84    0.58
   1 -16  -1    6.25    0.63
   0  15   1    0.31    0.20
   0  15   1    0.35    0.15
   0  15   1   -0.05    0.17
   0 -15  -1    0.03    0.19
   0 -15  -1    0.31    0.17
   1  14   1    1.42    0.22
   1  14   1    1.71    0.29
  -1 -14  -1    1.61    0.28
  -1 -14  -1    1.42    0.22
   2  13   1   -0.24    0.17
  -2 -13  -1    0.08    0.13
   3  12   1    0.48    0.22
  -3 -12  -1    0.35    0.17
   4  11   1    3.69    0.46
  -4 -11  -1    3.94    0.46
  -3  17   1    0.10    0.20
   3 -17  -1   -0.43    0.19
  -2  16   1   -0.04    0.18
  -2  16   1    0.28    0.12
  -2  16   1    0.17    0.13
   2 -16  -1    0.09    0.20
  -1  15   1   -0.14    0.19
  -1  15   1    0.19    0.10
  -1  15   1    0.28    0.17
   1 -15  -1    0.17    0.18
   0  14   1    0.38    0.13
   0  14   1    0.10    0.16
   0  14   1    0.53    0.17
   0 -14  -1    0.34    0.15
   0 -14  -1    0.31    0.18
   1  13   1   -0.28    0.17
   1  13   1   -0.02    0.11
  -1 -13  -1   -0.04    0.15
  -1 -13  -1   -0.16    0.12
   2  12   1   -0.41    0.16
  -2 -12  -1    0.05    0.14
   3  11   1    2.02    0.31
  -3 -11  -1    1.61    0.27
   4  10   1    1.01    0.25
  -4 -10  -1    0.70    0.23
  -3  16   1    3.81    0.48
   3 -16  -1    3.26    0.46
  -2  15   1    0.12    0.11
  -2  15   1    0.46    0.21
  -2  15   1    0.11    0.10
   2 -15  -1    0.18    0.18
  -1  14   1    1.89    0.28
  -1  14   1    1.61    0.19
  -1  14   1    1.74    0.28
   1 -14  -1    1.81    0.28
   0  13   1    2.05    0.24
   0  13   1    1.74    0.28
   0  13   1    1.45    0.27
   0 -13  -1    1.62    0.27
   0 -13  -1    1.84    0.24
   1  12   1   -0.46    0.14
   1  12   1    0.02    0.12
  -1 -12  -1    0.09    0.12
  -1 -12  -1   -0.11    0.11
  -1 -12  -1   -0.10    0.14
   2  11   1    4.36    0.49
  -2 -11  -1    4.62    0.43
  -2 -11  -1    4.90    0.46
   3  10   1    0.68    0.22
  -3 -10  -1    0.58    0.17
   4   9   1    1.83    0.30
  -4  -9  -1    1.92    0.28
   5   8   1    8.09    0.69
  -5  -8  -1    6.69    0.66
  -3  15   1    1.88    0.34
   3 -15  -1    1.71    0.32
  -2  14   1    0.75    0.14
  -2  14   1    0.88    0.23
  -2  14   1    0.72    0.14
   2 -14  -1    0.47    0.20
  -1  13   1   -0.11    0.10
  -1  13   1    0.05    0.09
  -1  13   1    0.14    0.14
  -1  13   1   -0.12    0.12
  -1  13   1    0.04    0.07
   1 -13  -1    0.06    0.15
   0  12   1   -0.07    0.13
   0  12   1   -0.10    0.10
   0 -12  -1   -0.01    0.11
   0 -12  -1    0.16    0.15
   1  11   1    9.88    0.76
   1  11   1   10.07    0.82
  -1 -11  -1   10.63    0.79
  -1 -11  -1   10.94    0.80
  -1 -11  -1    9.85    0.75
  -1 -11  -1    9.32    0.75
   2  10   1    5.00    0.49
  -2 -10  -1    4.83    0.47
  -2 -10  -1    5.01    0.43
   3   9   1    3.63    0.41
  -3  -9  -1    3.66    0.40
   4   8   1   20.73    1.52
  -4  -8  -1   20.28    1.51
   5   7   1    8.68    0.73
  -5  -7  -1    8.37    0.71
  -3  14   1    0.51    0.23
   3 -14  -1    0.25    0.20
  -2  13   1    0.28    0.17
  -2  13   1    0.30    0.10
  -2  13   1    0.29    0.10
   2 -13  -1   -0.02    0.16
  -1  12   1    0.03    0.08
  -1  12   1   -0.09    0.10
  -1  12   1   -0.10    0.08
  -1  12   1    0.00    0.13
  -1  12   1   -0.16    0.12
   1 -12  -1   -0.08    0.14
   1 -12  -1   -0.02    0.11
   1 -12  -1   -0.04    0.11
   0  11   1    5.93    0.47
   0  11   1    5.88    0.52
   0 -11  -1    5.01    0.51
   0 -11  -1    6.53    0.48
   1  10   1    2.14    0.23
   1  10   1    2.21    0.30
  -1 -10  -1    2.40    0.24
  -1 -10  -1    2.03    0.24
  -1 -10  -1    2.56    0.28
  -1 -10  -1    2.19    0.23
   2   9   1    7.68    0.61
  -2  -9  -1    6.51    0.58
  -2  -9  -1    6.65    0.54
   3   8   1   26.95    1.87
  -3  -8  -1   24.72    1.86
   4   7   1   15.61    1.17
  -4  -7  -1   15.46    1.16
  -5  -6  -1    0.30    0.16
  -4  14   1    4.39    0.57
   4 -14  -1    4.53    0.52
  -3  13   1   -0.14    0.18
   3 -13  -1   -0.26    0.16
  -2  12   1    0.02    0.12
  -2  12   1    0.18    0.16
  -2  12   1    0.37    0.09
   2 -12  -1    0.14    0.14
  -1  11   1    8.99    0.74
  -1  11   1    9.45    0.75
  -1  11   1    9.74    0.70
  -1  11   1   10.30    0.75
  -1  11   1    9.36    0.70
  -1  11   1    9.46    0.74
   1 -11  -1    9.53    0.73
   1 -11  -1   10.69    0.72
   1 -11  -1    9.13    0.76
   0  10   1   -0.10    0.10
   0  10   1    0.02    0.09
   0 -10  -1   -0.04    0.09
   0 -10  -1   -0.10    0.12
   1   9   1    0.55    0.12
   1   9   1    0.38    0.17
  -1  -9  -1    0.43    0.11
  -1  -9  -1    0.63    0.15
  -1  -9  -1    0.52    0.11
  -1  -9  -1    0.29    0.11
   2   8   1    6.06    0.49
  -2  -8  -1    4.91    0.42
  -2  -8  -1    4.99    0.46
   3   7   1    2.92    0.34
  -3  -7  -1    2.41    0.28
   4   6   1    6.78    0.60
  -4  -6  -1    7.74    0.60
  -5  -5  -1    0.09    0.13
  -4  13   1    0.12    0.22
   4 -13  -1   -0.20    0.19
  -3  12   1    0.36    0.16
  -3  12   1    0.31    0.21
   3 -12  -1    0.22    0.18
  -2  11   1    4.73    0.44
  -2  11   1    3.77    0.45
  -2  11   1    4.95    0.37
   2 -11  -1    4.77    0.44
  -1  10   1    2.35    0.24
  -1  10   1    2.26    0.25
  -1  10   1    1.95    0.19
  -1  10   1    2.38    0.26
  -1  10   1    1.82    0.21
  -1  10   1    1.84    0.23
   1 -10  -1    2.18    0.23
   1 -10  -1    1.66    0.24
   0   9   1    3.58    0.35
   0   9   1    3.52    0.31
   0  -9  -1    3.71    0.31
   0  -9  -1    3.52    0.35
   1   8   1    0.16    0.15
   1   8   1    0.36    0.10
  -1  -8  -1    0.31    0.11
  -1  -8  -1    0.55    0.11
  -1  -8  -1    0.59    0.11
  -1  -8  -1    0.39    0.11
   2   7   1   -0.25    0.12
  -2  -7  -1   -0.07    0.07
  -2  -7  -1   -0.01    0.10
   3   6   1   -0.26    0.13
  -3  -6  -1   -0.15    0.10
  -4  -5  -1    3.01    0.32
  -5  -4  -1   -0.06    0.11
  -4  12   1    1.00    0.22
  -4  12   1    1.02    0.29
   4 -12  -1    1.21    0.26
  -3  11   1    1.71    0.31
  -3  11   1    1.74    0.25
   3 -11  -1    1.87    0.28
  -2  10   1    5.19    0.47
  -2  10   1    4.85    0.45
   2 -10  -1    4.79    0.44
  -1   9   1    0.53    0.13
  -1   9   1    0.33    0.10
  -1   9   1    0.48    0.09
  -1   9   1    0.44    0.08
  -1   9   1    0.44    0.11
  -1   9   1    0.02    0.12
   1  -9  -1    0.36    0.13
   1  -9  -1    0.41    0.11
   0   8   1   -0.04    0.10
   0   8   1    0.04    0.07
   0  -8  -1   -0.07    0.10
   0  -8  -1    0.08    0.08
   1   7   1    0.17    0.13
   1   7   1    0.21    0.08
  -1  -7  -1    0.32    0.09
  -1  -7  -1    0.18    0.10
  -1  -7  -1    0.17    0.10
  -1  -7  -1    0.30    0.09
   2   6   1    0.13    0.12
  -2  -6  -1   -0.03    0.09
   3   5   1    0.76    0.16
  -3  -5  -1    0.94    0.15
  -4  -4  -1    4.89    0.42
  -4  11   1    3.37    0.37
  -4  11   1    3.98    0.49
   4 -11  -1    3.35    0.39
  -3  10   1    0.84    0.17
  -3  10   1    0.66    0.22
   3 -10  -1    0.82    0.19
  -2   9   1    6.02    0.50
  -2   9   1    5.48    0.53
   2  -9  -1    6.70    0.52
  -1   8   1    0.25    0.10
  -1   8   1    0.51    0.07
  -1   8   1    0.22    0.11
  -1   8   1    0.44    0.08
  -1   8   1    0.02    0.11
  -1   8   1    0.23    0.10
   1  -8  -1    0.47    0.12
   1  -8  -1   -0.06    0.09
   0   7   1   46.85    2.99
   0   7   1   40.25    3.01
   0  -7  -1   45.35    3.01
   0  -7  -1   42.57    3.01
   0  -7  -1   39.99    2.98
   1   6   1    4.31    0.39
   1   6   1    4.10    0.34
  -1  -6  -1    4.13    0.36
  -1  -6  -1    4.45    0.36
  -1  -6  -1    4.24    0.33
  -1  -6  -1    4.55    0.33
   2   5   1   10.62    0.76
  -2  -5  -1    9.70    0.75
  -3  -4  -1    0.40    0.12
  -4  -3  -1    0.39    0.11
  -4  10   1    1.12    0.20
  -4  10   1    1.14    0.31
   4 -10  -1    0.68    0.20
  -3   9   1    3.03    0.40
  -3   9   1    3.14    0.33
   3  -9  -1    2.85    0.33
  -2   8   1    4.51    0.39
  -2   8   1    4.22    0.42
   2  -8  -1    4.91    0.40
  -1   7   1    0.33    0.09
  -1   7   1    0.15    0.09
  -1   7   1    0.08    0.09
  -1   7   1    0.24    0.09
   1  -7  -1    0.14    0.09
   1  -7  -1    0.33    0.11
   0   6   1   -0.09    0.05
   0   6   1   -0.08    0.09
   0   6   1    0.01    0.07
   0  -6  -1   -0.06    0.07
   0  -6  -1   -0.04    0.07
   0  -6  -1   -0.08    0.09
   1   5   1    0.37    0.08
   1   5   1    0.49    0.13
  -1  -5  -1    0.43    0.08
  -1  -5  -1    0.44    0.10
  -1  -5  -1    0.58    0.09
  -1  -5  -1    0.47    0.11
   2   4   1   -0.06    0.10
  -2  -4  -1    0.02    0.08
  -3  -3  -1    0.97    0.13
  -4   9   1    1.42    0.33
  -4   9   1    2.07    0.24
  -3   8   1   23.83    1.83
  -3   8   1   25.46    1.75
   3  -8  -1   24.42    1.75
  -2   7   1   -0.10    0.08
  -2   7   1    0.11    0.13
   2  -7  -1    0.20    0.10
  -1   6   1    4.06    0.32
  -1   6   1    3.61    0.31
  -1   6   1    4.10    0.31
  -1   6   1    3.48    0.30
   1  -6  -1    3.61    0.32
   0   5   1    4.41    0.39
   0   5   1    5.59    0.37
   0  -5  -1    4.88    0.37
   0  -5  -1    4.80    0.38
   0  -5  -1    4.57    0.39
   1   4   1    3.61    0.30
  -1  -4  -1    2.80    0.27
  -1  -4  -1    3.33    0.27
   2   3   1   12.32    0.95
  -2  -3  -1   14.54    0.95
  -4   8   1   21.67    1.69
  -4   8   1   22.11    1.57
  -3   7   1    2.90    0.37
  -3   7   1    3.17    0.29
   3  -7  -1    2.56    0.28
  -2   6   1   -0.01    0.07
  -2   6   1    0.16    0.13
   2  -6  -1   -0.13    0.08
  -1   5   1    0.38    0.08
  -1   5   1    0.44    0.08
  -1   5   1    0.61    0.13
  -1   5   1    0.42    0.08
   1  -5  -1    0.46    0.10
   0   4   1   -0.04    0.08
   0   4   1   -0.05    0.05
   0   4   1    0.01    0.06
   0  -4  -1    0.05    0.06
   0  -4  -1    0.02    0.06
   0  -4  -1   -0.02    0.08
   1   3   1  114.90    7.21
  -1  -3  -1   95.92    7.21
  -1  -3  -1  102.45    7.20
  -3  -1  -1    3.79    0.43
  -4   0  -1    8.92    0.84
  -5   8   1    6.74    0.74
  -4   7   1   17.14    1.23
  -4   7   1   16.78    1.36
  -3   6   1   -0.08    0.09
  -3   6   1    0.24    0.19
  -2   5   1    9.18    0.68
  -2   5   1    9.62    0.74
  -1   4   1    3.10    0.22
  -1   4   1    2.54    0.22
  -1   4   1    2.64    0.23
  -1   4   1    2.51    0.26
   1  -4  -1    3.11    0.24
   0   3   1  279.27   19.47
   0   3   1  277.67   19.48
   0   3   1  297.30   19.48
   0   3   1  300.71   19.46
   0  -3  -1  248.79   19.46
   0  -3  -1  290.71   19.46
   1   2   1    1.94    0.19
  -1  -2  -1    1.84    0.17
  -2  -1  -1    0.33    0.14
  -3   0  -1    3.26    0.39
  -4   1  -1   11.94    1.02
  -5   7   1    8.81    0.90
  -4   6   1    8.56    0.79
  -3   5   1    1.17    0.25
  -2   4   1    0.00    0.12
  -1   3   1   94.71    6.62
  -1   3   1   99.39    6.60
   1  -3  -1   92.71    6.59
   0   2   1    0.04    0.04
   0   2   1    0.03    0.05
   0   2   1   -0.02    0.03
   0   2   1    0.00    0.03
   0  -2  -1    0.02    0.04
   0  -2  -1   -0.02    0.03
   0  -2  -1   -0.05    0.04
  -1  -1  -1   24.47    1.74
  -2   0  -1    0.74    0.16
  -3   1  -1    2.18    0.32
  -4   2  -1    1.00    0.31
  -5   3  -1    1.40    0.41
  -5   6   1    0.16    0.29
  -4   5   1    2.66    0.42
  -3   4   1    0.67    0.22
  -2   3   1   14.06    1.05
  -1   2   1    1.84    0.21
   0   1   1   33.92    2.49
   0   1   1   34.91    2.48
   0   1   1   36.75    2.48
   0  -1  -1   32.46    2.48
   0  -1  -1   37.63    2.48
   0  -1  -1   38.84    2.48
   0  -1  -1   36.63    2.49
  -1   0  -1   14.47    1.04
  -2   1  -1    0.19    0.13
  -3   2  -1   12.11    0.97
  -4   3  -1    0.18    0.23
  -5   4  -1    0.86    0.36
  -5   5   1    0.24    0.34
  -4   4   1    5.50    0.62
  -3   3   1    1.27    0.25
  -2   2   1    4.92    0.44
   0   0   1   -0.06    0.00
   0   0   1   -0.06    0.00
   0   0   1   -0.06    0.01
   0   0   1   -0.06    0.01
   0   0   1   -0.05    0.01
   0   0  -1   -0.06    0.01
   0   0  -1   -0.07    0.01
   0   0  -1   -0.06    0.01
   0   0  -1   -0.06    0.01
   0   0  -1   -0.05    0.01
  -1   1  -1  184.58   12.74
  -2   2  -1   10.77    0.83
  -3   3  -1    3.23    0.39
  -4   4  -1   -0.12    0.20
  -5   5  -1    6.31    0.75
  -5   4   1   -0.22    0.29
  -4   3   1    0.44    0.27
  -3   2   1    6.65    0.62
  -2   1   1    0.24    0.13
  -1   0   1   14.92    1.07
   0  -1   1   27.14    1.85
   0  -1   1   26.84    1.85
   0  -1   1   28.88    1.85
   0  -1   1   28.19    1.85
   0   1  -1   25.46    1.85
   0   1  -1   25.14    1.85
   0   1  -1   25.75    1.85
  -1   2  -1   49.65    3.45
  -2   3  -1    4.22    0.39
  -3   4  -1    1.45    0.27
  -4   5  -1    0.21    0.22
  -5   6  -1   13.48    1.19
  -5   3   1    5.34    0.71
  -4   2   1    0.69    0.29
  -3   1   1    4.06    0.46
  -2   0   1    0.17    0.14
   0  -2   1    0.00    0.05
   0  -2   1   -0.01    0.04
   0  -2   1   -0.06    0.04
   0  -2   1    0.01    0.03
   0   2  -1   -0.01    0.05
   0   2  -1   -0.01    0.06
   0   2  -1   -0.02    0.03
   0   2  -1   -0.02    0.04
   1  -3   1    2.18    0.18
   1  -3   1    1.90    0.20
  -1   3  -1    2.47    0.23
  -1   3  -1    2.12    0.18
  -2   4  -1    0.23    0.13
  -2   4  -1    0.06    0.05
  -3   5  -1    3.56    0.42
  -3   5  -1    3.40    0.29
  -4   6  -1    3.90    0.49
  -5   7  -1    6.03    0.72
  -4   1   1    0.25    0.26
  -3   0   1    3.29    0.41
  -2  -1   1    0.20    0.15
  -1  -2   1   43.85    3.00
   1   2  -1   40.22    3.00
   1   2  -1   45.89    3.00
   0  -3   1    6.75    0.48
   0  -3   1    6.31    0.47
   0  -3   1    6.24    0.48
   0  -3   1    6.80    0.48
   0   3  -1    6.29    0.49
   0   3  -1    6.22    0.49
   0   3  -1    6.69    0.47
   1  -4   1   24.23    1.54
  -1   4  -1   20.88    1.54
  -1   4  -1   21.48    1.53
  -1   4  -1   21.52    1.53
  -2   5  -1   -0.02    0.12
  -2   5  -1   -0.07    0.06
  -3   6  -1   -0.12    0.14
  -3   6  -1    0.06    0.09
  -4   7  -1   22.74    1.76
  -4   7  -1   23.30    1.64
  -5   8  -1    0.61    0.28
  -1  -3   1    1.98    0.20
  -1  -3   1    2.20    0.20
   1   3  -1    2.71    0.22
   0  -4   1    0.09    0.07
   0  -4   1    0.08    0.08
   0  -4   1    0.01    0.06
   0  -4   1   -0.11    0.07
   0   4  -1   -0.01    0.06
   0   4  -1   -0.05    0.10
   0   4  -1   -0.09    0.07
   1  -5   1    1.17    0.14
  -1   5  -1    1.32    0.15
  -1   5  -1    1.05    0.13
  -1   5  -1    1.08    0.14
  -1   5  -1    1.33    0.13
   2  -6   1    0.08    0.09
  -2   6  -1    0.39    0.14
  -2   6  -1    0.14    0.08
  -3   7  -1    0.12    0.10
  -3   7  -1    0.10    0.17
  -4   8  -1    5.77    0.49
  -4   8  -1    5.78    0.61
  -2  -3   1    3.91    0.31
  -1  -4   1   22.39    1.75
  -1  -4   1   24.72    1.74
   1   4  -1   27.93    1.76
   0  -5   1   56.55    3.88
   0  -5   1   57.42    3.89
   0  -5   1   51.52    3.88
   0  -5   1   56.37    3.88
   0   5  -1   55.32    3.89
   0   5  -1   59.44    3.87
   0   5  -1   55.15    3.89
   1  -6   1    3.17    0.26
  -1   6  -1    2.95    0.25
  -1   6  -1    2.50    0.25
  -1   6  -1    2.63    0.25
  -1   6  -1    3.11    0.26
   2  -7   1    0.09    0.09
  -2   7  -1   -0.02    0.11
  -2   7  -1   -0.05    0.08
   3  -8   1    0.83    0.17
  -3   8  -1    0.78    0.23
  -3   8  -1    0.92    0.16
  -4   9  -1    0.09    0.21
  -4   9  -1   -0.02    0.13
  -3  -3   1    2.93    0.27
  -2  -4   1    0.14    0.08
   2   4  -1    0.24    0.10
  -1  -5   1    1.18    0.14
  -1  -5   1    1.17    0.14
  -1  -5   1    1.29    0.14
  -1  -5   1    1.14    0.13
   1   5  -1    1.24    0.17
   1   5  -1    1.39    0.15
   0  -6   1   -0.09    0.09
   0  -6   1   -0.04    0.06
   0  -6   1   -0.09    0.06
   0  -6   1   -0.07    0.09
   0   6  -1   -0.01    0.11
   0   6  -1    0.04    0.09
   0   6  -1   -0.03    0.06
   1  -7   1    3.60    0.29
   1  -7   1    2.56    0.24
  -1   7  -1    2.53    0.26
  -1   7  -1    3.22    0.26
  -1   7  -1    2.77    0.27
  -1   7  -1    3.10    0.27
   2  -8   1    0.10    0.11
  -2   8  -1    0.08    0.13
  -2   8  -1   -0.10    0.09
   3  -9   1   18.18    1.37
  -3   9  -1   17.96    1.44
  -3   9  -1   20.39    1.38
   4 -10   1   -0.23    0.15
  -4  10  -1   -0.03    0.13
  -4  10  -1    0.05    0.21
  -4  -3   1   -0.06    0.09
  -3  -4   1    0.91    0.14
  -2  -5   1    0.04    0.09
   2   5  -1   -0.05    0.10
  -1  -6   1    2.99    0.29
  -1  -6   1    3.33    0.26
  -1  -6   1    3.07    0.26
  -1  -6   1    3.46    0.29
   1   6  -1    3.32    0.27
   1   6  -1    3.50    0.33
   0  -7   1   13.55    1.06
   0  -7   1   15.66    1.07
   0  -7   1   12.95    1.07
   0  -7   1   15.78    1.09
   0   7  -1   14.69    1.09
   0   7  -1   16.88    1.06
   1  -8   1   12.47    0.95
   1  -8   1   12.82    0.93
  -1   8  -1   12.66    0.95
  -1   8  -1   13.93    0.95
  -1   8  -1   12.30    0.95
  -1   8  -1   13.37    0.92
  -1   8  -1   13.64    0.92
  -1   8  -1   12.71    0.94
   2  -9   1    0.01    0.12
  -2   9  -1   -0.19    0.09
  -2   9  -1    0.14    0.13
   3 -10   1    0.44    0.16
  -3  10  -1    0.40    0.16
  -3  10  -1    0.58    0.21
   4 -11   1    0.66    0.21
  -4  11  -1    0.79    0.19
  -4  11  -1    0.73    0.27
  -4  -4   1    0.01    0.11
  -3  -5   1    4.17    0.36
   3   5  -1    3.48    0.36
  -2  -6   1    0.18    0.10
   2   6  -1    0.11    0.12
  -1  -7   1    3.87    0.32
  -1  -7   1    3.66    0.29
  -1  -7   1    3.56    0.29
  -1  -7   1    3.54    0.33
   1   7  -1    3.20    0.35
   1   7  -1    3.56    0.30
   0  -8   1    0.01    0.08
   0  -8   1   -0.01    0.10
   0  -8   1    0.07    0.11
   0  -8   1    0.03    0.08
   0  -8   1   -0.01    0.08
   0   8  -1   -0.04    0.11
   0   8  -1    0.05    0.08
   1  -9   1    8.10    0.67
   1  -9   1    8.07    0.64
  -1   9  -1    9.30    0.62
  -1   9  -1    8.49    0.66
  -1   9  -1    8.10    0.65
  -1   9  -1    8.60    0.62
  -1   9  -1    8.62    0.65
  -1   9  -1    8.94    0.66
   2 -10   1    0.03    0.12
  -2  10  -1    0.02    0.14
  -2  10  -1   -0.27    0.10
   3 -11   1    0.27    0.17
  -3  11  -1    0.19    0.15
  -3  11  -1    0.38    0.20
   4 -12   1   -0.23    0.17
  -4  12  -1   -0.02    0.22
  -4  12  -1    0.02    0.16
  -5  -4   1    0.43    0.15
  -4  -5   1    0.01    0.12
  -3  -6   1    0.25    0.13
   3   6  -1   -0.14    0.13
  -2  -7   1    0.03    0.10
  -2  -7   1   -0.05    0.07
   2   7  -1   -0.07    0.12
  -1  -8   1   15.31    1.07
  -1  -8   1   14.17    1.05
  -1  -8   1   13.88    1.07
  -1  -8   1   14.94    1.05
   1   8  -1   16.00    1.06
   1   8  -1   13.87    1.09
   0  -9   1   22.24    1.75
   0  -9   1   25.38    1.78
   0  -9   1   26.66    1.78
   0  -9   1   24.93    1.75
   0   9  -1   26.42    1.75
   0   9  -1   23.55    1.78
   1 -10   1    0.03    0.13
   1 -10   1   -0.05    0.10
  -1  10  -1   -0.08    0.07
  -1  10  -1   -0.11    0.06
  -1  10  -1   -0.12    0.08
  -1  10  -1   -0.26    0.09
  -1  10  -1   -0.14    0.09
  -1  10  -1   -0.06    0.11
   2 -11   1    1.22    0.21
  -2  11  -1    1.14    0.19
  -2  11  -1    1.60    0.26
  -2  11  -1    1.34    0.15
   3 -12   1    1.04    0.23
  -3  12  -1    0.61    0.18
  -3  12  -1    1.19    0.26
   4 -13   1    0.10    0.21
  -4  13  -1   -0.05    0.21
  -5  -5   1    5.39    0.50
  -4  -6   1    5.07    0.44
   4   6  -1    4.09    0.42
  -3  -7   1    0.07    0.12
   3   7  -1    0.09    0.15
  -2  -8   1    0.07    0.09
  -2  -8   1   -0.06    0.10
   2   8  -1    0.07    0.14
  -1  -9   1    8.87    0.71
  -1  -9   1    9.47    0.68
  -1  -9   1    9.86    0.72
  -1  -9   1    9.74    0.68
   1   9  -1    8.66    0.69
   1   9  -1    9.24    0.75
   0 -10   1   -0.09    0.10
   0 -10   1    0.01    0.12
   0 -10   1   -0.06    0.10
   0  10  -1   -0.05    0.08
   0  10  -1   -0.10    0.11
   1 -11   1    0.00    0.12
   1 -11   1    0.10    0.11
  -1  11  -1    0.20    0.13
  -1  11  -1    0.24    0.11
  -1  11  -1   -0.09    0.12
  -1  11  -1    0.15    0.08
  -1  11  -1    0.14    0.12
  -1  11  -1    0.10    0.08
   2 -12   1    1.55    0.25
  -2  12  -1    1.71    0.20
  -2  12  -1    1.91    0.20
  -2  12  -1    1.97    0.30
  -2  12  -1    1.96    0.25
   3 -13   1    1.95    0.31
  -3  13  -1    1.98    0.34
   4 -14   1    0.48    0.22
  -4  14  -1    0.46    0.25
  -5  -6   1   12.69    0.98
  -4  -7   1   19.58    1.51
   4   7  -1   21.65    1.52
  -3  -8   1    0.95    0.19
   3   8  -1    0.80    0.19
  -2  -9   1   -0.01    0.11
  -2  -9   1    0.10    0.10
   2   9  -1    0.04    0.15
  -1 -10   1    0.19    0.13
  -1 -10   1    0.10    0.10
  -1 -10   1   -0.11    0.09
  -1 -10   1   -0.09    0.08
   1  10  -1   -0.04    0.10
   1  10  -1   -0.13    0.16
   0 -11   1    0.03    0.14
   0 -11   1    0.14    0.11
   0 -11   1    0.01    0.14
   0  11  -1    0.21    0.14
   0  11  -1    0.04    0.10
   1 -12   1    0.26    0.12
   1 -12   1    0.34    0.16
  -1  12  -1    0.56    0.16
  -1  12  -1    0.62    0.11
  -1  12  -1    0.43    0.15
  -1  12  -1    0.43    0.11
  -1  12  -1    0.36    0.13
   2 -13   1    0.10    0.15
  -2  13  -1   -0.03    0.10
  -2  13  -1    0.16    0.09
  -2  13  -1    0.09    0.18
   3 -14   1    0.58    0.21
  -3  14  -1    0.86    0.24
  -5  -7   1    5.51    0.54
   5   7  -1    5.73    0.55
  -4  -8   1    5.70    0.53
   4   8  -1    5.39    0.53
  -3  -9   1   18.96    1.43
   3   9  -1   19.81    1.45
  -2 -10   1   -0.16    0.11
  -2 -10   1   -0.16    0.10
   2  10  -1   -0.35    0.15
  -1 -11   1   -0.01    0.10
  -1 -11   1    0.27    0.16
  -1 -11   1    0.28    0.12
  -1 -11   1    0.08    0.10
   1  11  -1   -0.10    0.17
   1  11  -1    0.18    0.11
   0 -12   1   -0.13    0.13
   0 -12   1    0.13    0.11
   0 -12   1    0.03    0.15
   0  12  -1   -0.24    0.13
   0  12  -1   -0.06    0.10
   1 -13   1    0.02    0.14
  -1  13  -1    0.27    0.14
  -1  13  -1    0.14    0.09
  -1  13  -1   -0.09    0.12
  -1  13  -1    0.40    0.09
  -1  13  -1    0.11    0.12
   2 -14   1    0.36    0.18
  -2  14  -1    0.62    0.12
  -2  14  -1    0.65    0.14
  -2  14  -1    0.82    0.23
   3 -15   1    0.71    0.24
  -3  15  -1    0.56    0.23
  -4  -9   1   -0.27    0.14
   4   9  -1    0.15    0.18
  -3 -10   1    0.49    0.17
   3  10  -1    0.17    0.19
  -2 -11   1    1.23    0.21
  -2 -11   1    1.54    0.22
   2  11  -1    0.77    0.25
  -1 -12   1    0.56    0.19
  -1 -12   1    0.35    0.14
  -1 -12   1    0.70    0.15
   1  12  -1    0.08    0.20
   1  12  -1    0.63    0.16
   0 -13   1    4.72    0.46
   0 -13   1    4.51    0.40
   0  13  -1    4.21    0.39
   0  13  -1    3.58    0.45
   1 -14   1    0.43    0.18
  -1  14  -1    0.27    0.17
  -1  14  -1    0.38    0.16
  -1  14  -1    0.38    0.11
   2 -15   1    0.64    0.21
  -2  15  -1    0.48    0.24
  -2  15  -1    0.92    0.15
  -2  15  -1    0.72    0.16
   3 -16   1    0.72    0.25
  -3  16  -1    1.23    0.29
  -4 -10   1   -0.21    0.15
   4  10  -1    0.17    0.20
  -3 -11   1    0.06    0.15
   3  11  -1    0.22    0.19
  -2 -12   1    2.44    0.31
   2  12  -1    1.94    0.32
  -1 -13   1    0.17    0.13
  -1 -13   1    0.16    0.19
   1  13  -1    0.05    0.20
   1  13  -1    0.27    0.14
   0 -14   1    0.08    0.17
   0 -14   1    0.20    0.14
   0  14  -1   -0.10    0.15
   0  14  -1    0.12    0.12
   1 -15   1    0.50    0.19
  -1  15  -1    0.72    0.12
  -1  15  -1    0.38    0.20
  -1  15  -1    0.94    0.20
   2 -16   1    1.34    0.28
  -2  16  -1    1.10    0.17
  -2  16  -1    1.18    0.28
  -2  16  -1    0.89    0.19
   3 -17   1    3.40    0.46
  -3  17  -1    3.29    0.46
  -4 -11   1    0.71    0.22
   4  11  -1    1.28    0.27
   3  12  -1    0.79    0.24
  -2 -13   1    0.02    0.14
  -2 -13   1   -0.07    0.08
   2  13  -1   -0.04    0.18
  -1 -14   1    0.49    0.21
  -1 -14   1    0.56    0.16
   1  14  -1    0.45    0.16
   1  14  -1    0.56    0.21
   0 -15   1   20.14    1.45
   0 -15   1   20.29    1.50
   0  15  -1   19.72    1.49
   0  15  -1   19.28    1.44
   1 -16   1    3.11    0.40
  -1  16  -1    3.18    0.38
  -1  16  -1    1.92    0.24
   2 -17   1   -0.11    0.18
  -2  17  -1   -0.03    0.19
  -2  17  -1    0.06    0.13
  -2  17  -1    0.08    0.10
  -4 -12   1    0.27    0.18
   4  12  -1    0.18    0.21
  -3 -13   1    1.77    0.28
   3  13  -1    2.11    0.35
  -2 -14   1    0.30    0.12
   2  14  -1    0.66    0.21
  -1 -15   1    0.73    0.17
  -1 -15   1    0.64    0.22
   1  15  -1    0.61    0.16
   1  15  -1    0.52    0.22
   0 -16   1    3.16    0.36
   0 -16   1    3.54    0.42
   1 -17   1    0.62    0.24
  -1  17  -1    1.29    0.26
  -1  17  -1    0.99    0.15
   2 -18   1    0.46    0.25
  -2  18  -1    0.08    0.20
  -2  18  -1    0.44    0.17
  -2  18  -1    0.48    0.14
  -4 -13   1    0.38    0.19
   4  13  -1    0.02    0.21
   3  14  -1    0.78    0.24
  -2 -15   1    0.57    0.14
   2  15  -1    0.79    0.26
  -1 -16   1    2.12    0.29
  -1 -16   1    2.28    0.36
   1  16  -1    2.60    0.31
   1  16  -1    2.38    0.37
   0 -17   1    1.30    0.29
   0 -17   1    1.58    0.28
   0  17  -1    1.54    0.32
   0  17  -1    1.27    0.26
   0  17  -1    1.33    0.22
   1 -18   1    0.50    0.24
  -1  18  -1    0.39    0.12
  -1  18  -1    0.90    0.25
   2 -19   1   -0.26    0.22
  -2  19  -1    0.15    0.15
  -2  19  -1   -0.30    0.18
   4  14  -1    0.45    0.26
   3  15  -1    0.50    0.25
  -2 -16   1    0.51    0.15
   2  16  -1    1.22    0.29
  -1 -17   1    0.88    0.21
  -1 -17   1    1.12    0.27
   1  17  -1    0.68    0.18
   1  17  -1    0.77    0.25
   0 -18   1    0.27    0.20
   0 -18   1    0.52    0.27
   0  18  -1    0.78    0.22
   0  18  -1    0.57    0.26
   0  18  -1    0.70    0.18
   1 -19   1    0.65    0.27
  -1  19  -1    0.48    0.13
  -1  19  -1    0.78    0.25
   3  16  -1    1.12    0.32
  -2 -17   1   -0.12    0.12
   2  17  -1   -0.34    0.20
  -1 -18   1    0.21    0.22
  -1 -18   1    0.69    0.21
   1  18  -1    0.90    0.20
   1  18  -1    0.49    0.24
   0 -19   1    0.67    0.24
   0 -19   1    0.90    0.30
   0  19  -1    1.13    0.21
   0  19  -1    1.60    0.31
   1 -20   1    3.59    0.49
  -1  20  -1    2.87    0.32
  -1  20  -1    3.46    0.46
   3  17  -1    2.90    0.44
  -2 -18   1    0.02    0.13
   2  18  -1   -0.15    0.21
  -1 -19   1   -0.03    0.17
  -1 -19   1    0.25    0.24
   1  19  -1    0.33    0.17
   1  19  -1    0.58    0.25
   0 -20   1    0.86    0.31
   0 -20   1    1.15    0.27
   0  20  -1    1.11    0.21
  -1  21  -1    3.19    0.45
  -2 -19   1   -0.06    0.14
   2  19  -1   -0.09    0.21
  -1 -20   1    2.53    0.35
   1  20  -1    3.10    0.43
   1  20  -1    3.06    0.37
   0 -21   1    0.87    0.31
   0 -21   1    0.15    0.23
   0  21  -1    1.04    0.20
  -1 -21   1    2.36    0.34
   1  21  -1    2.87    0.36
   1  21  -1    2.48    0.41
   1  21   2    0.69    0.21
   1  21   2    0.16    0.25
  -1 -21  -2    0.20    0.19
   0  21   2    2.99    0.33
   0 -21  -2    2.94    0.47
   0 -21  -2    2.24    0.36
   1  20   2    0.73    0.21
   1  20   2    0.82    0.29
  -1 -20  -2    0.39    0.20
   2  19   2    1.65    0.34
  -2 -19  -2    1.32    0.21
  -1  21   2    0.88    0.26
   1 -21  -2    0.26    0.28
   0  20   2    0.10    0.13
   0 -20  -2   -0.56    0.17
   0 -20  -2   -0.19    0.25
   1  19   2    0.22    0.23
   1  19   2    0.07    0.15
  -1 -19  -2   -0.09    0.15
  -1 -19  -2    0.00    0.23
   2  18   2   -0.08    0.21
  -2 -18  -2   -0.08    0.13
   3  17   2    0.32    0.24
  -1  20   2    0.63    0.25
   1 -20  -2    0.41    0.27
   0  19   2    1.40    0.22
   0  19   2    1.51    0.32
   0 -19  -2    0.92    0.26
   0 -19  -2    1.31    0.33
   1  18   2    2.05    0.29
   1  18   2    2.69    0.39
  -1 -18  -2    1.88    0.29
  -1 -18  -2    2.38    0.38
   2  17   2   13.54    1.06
  -2 -17  -2   11.49    0.91
   3  16   2    1.21    0.30
  -1  19   2    0.14    0.20
  -1  19   2   -0.01    0.10
   1 -19  -2   -0.12    0.22
   0  18   2    3.06    0.40
   0  18   2    3.20    0.43
   0  18   2    2.39    0.30
   0 -18  -2    1.92    0.33
   0 -18  -2    2.32    0.39
   1  17   2    2.11    0.36
   1  17   2    2.66    0.32
  -1 -17  -2    2.27    0.30
  -1 -17  -2    2.28    0.37
   2  16   2    0.60    0.25
  -2 -16  -2    0.52    0.15
   3  15   2    0.74    0.27
   4  14   2    0.36    0.25
  -2  19   2    1.96    0.34
  -2  19   2    1.84    0.26
   2 -19  -2    1.39    0.34
  -1  18   2    2.54    0.38
  -1  18   2    2.31    0.26
   1 -18  -2    2.65    0.41
   0  17   2    1.17    0.21
   0  17   2    1.59    0.31
   0  17   2    1.45    0.29
   0 -17  -2    1.44    0.25
   0 -17  -2    1.28    0.29
   1  16   2    1.23    0.22
   1  16   2    0.93    0.25
  -1 -16  -2    0.81    0.26
  -1 -16  -2    1.11    0.22
   2  15   2    0.03    0.18
  -2 -15  -2    0.08    0.12
   3  14   2    0.73    0.25
   4  13   2    1.54    0.33
  -4 -13  -2    1.29    0.30
  -2  18   2    0.12    0.11
  -2  18   2   -0.23    0.17
  -2  18   2    0.13    0.13
   2 -18  -2   -0.24    0.20
  -1  17   2    3.00    0.39
  -1  17   2    2.53    0.27
   1 -17  -2    1.99    0.36
   0  16   2    3.89    0.46
   0  16   2    3.17    0.38
   0  16   2    3.91    0.46
   0 -16  -2    3.82    0.47
   0 -16  -2    4.40    0.43
   1  15   2    0.02    0.19
   1  15   2    0.31    0.15
  -1 -15  -2    0.37    0.20
  -1 -15  -2    0.18    0.15
   2  14   2    0.86    0.24
  -2 -14  -2    0.51    0.13
   3  13   2    0.77    0.27
  -3 -13  -2    1.29    0.25
   4  12   2    0.14    0.21
  -4 -12  -2    0.18    0.19
  -2  17   2   14.49    1.06
  -2  17   2   14.30    1.15
  -2  17   2   15.18    1.07
   2 -17  -2   12.20    1.15
  -1  16   2    1.30    0.25
  -1  16   2    1.13    0.16
   1 -16  -2    0.59    0.24
   0  15   2    0.00    0.17
   0  15   2    0.14    0.13
   0  15   2    0.15    0.17
   0 -15  -2   -0.01    0.15
   0 -15  -2   -0.01    0.17
   1  14   2    0.68    0.22
   1  14   2    0.66    0.16
  -1 -14  -2    0.82    0.18
  -1 -14  -2    0.68    0.23
   3  12   2    0.37    0.23
  -3 -12  -2    0.45    0.19
   4  11   2    0.63    0.23
  -4 -11  -2    0.52    0.20
  -3  17   2    0.75    0.26
   3 -17  -2    0.58    0.28
  -2  16   2    1.21    0.19
  -2  16   2    1.15    0.26
  -2  16   2    1.02    0.16
   2 -16  -2    0.60    0.24
  -1  15   2    0.11    0.20
  -1  15   2    0.32    0.11
  -1  15   2    0.47    0.18
   1 -15  -2    0.29    0.19
   0  14   2    3.89    0.40
   0  14   2    4.29    0.46
   0  14   2    4.88    0.49
   0 -14  -2    4.27    0.46
   0 -14  -2    4.66    0.43
   1  13   2    1.41    0.21
   1  13   2    1.30    0.27
  -1 -13  -2    1.26    0.25
  -1 -13  -2    1.55    0.21
   2  12   2    4.24    0.50
  -2 -12  -2    4.54    0.45
   3  11   2    0.77    0.24
  -3 -11  -2    0.94    0.21
   4  10   2    0.31    0.21
  -4 -10  -2    0.06    0.16
  -3  16   2    1.07    0.27
   3 -16  -2    1.35    0.31
  -2  15   2    0.12    0.10
  -2  15   2    0.18    0.11
  -2  15   2    0.64    0.21
   2 -15  -2    0.12    0.19
  -1  14   2    0.98    0.21
  -1  14   2    0.81    0.14
  -1  14   2    1.04    0.21
   1 -14  -2    0.54    0.20
   0  13   2   -0.16    0.14
   0  13   2    0.01    0.11
   0  13   2    0.14    0.15
   0 -13  -2    0.05    0.13
   0 -13  -2   -0.09    0.15
   1  12   2   -0.10    0.11
   1  12   2   -0.42    0.15
  -1 -12  -2    0.07    0.15
  -1 -12  -2    0.22    0.13
  -1 -12  -2   -0.19    0.10
   2  11   2   -0.39    0.17
  -2 -11  -2   -0.03    0.12
  -2 -11  -2   -0.05    0.12
   3  10   2    0.21    0.18
  -3 -10  -2    0.14    0.14
   4   9   2    0.15    0.18
  -4  -9  -2   -0.10    0.15
  -3  15   2    0.83    0.26
   3 -15  -2    0.89    0.27
  -2  14   2    0.78    0.23
  -2  14   2    1.01    0.16
  -2  14   2    0.94    0.15
   2 -14  -2    0.90    0.23
  -1  13   2    1.60    0.23
  -1  13   2    1.42    0.24
  -1  13   2    1.67    0.26
  -1  13   2    1.39    0.18
  -1  13   2    1.38    0.17
   1 -13  -2    1.62    0.25
   0  12   2    2.28    0.25
   0  12   2    2.47    0.31
   0  12   2    1.49    0.27
   0 -12  -2    2.18    0.25
   0 -12  -2    2.17    0.29
   1  11   2    0.14    0.17
   1  11   2    0.47    0.13
  -1 -11  -2    0.51    0.14
  -1 -11  -2    0.31    0.16
  -1 -11  -2    0.19    0.13
  -1 -11  -2    0.50    0.13
   2  10   2   48.62    3.14
  -2 -10  -2   44.84    3.13
  -2 -10  -2   39.43    3.09
   3   9   2    4.29    0.45
  -3  -9  -2    4.39    0.44
   4   8   2    9.88    0.83
  -4  -8  -2   10.33    0.82
   5   7   2    1.11    0.24
  -5  -7  -2    0.65    0.19
  -3  14   2    1.06    0.28
   3 -14  -2    0.74    0.25
  -2  13   2    5.03    0.40
  -2  13   2    4.47    0.39
  -1  12   2   -0.09    0.07
  -1  12   2   -0.26    0.11
  -1  12   2   -0.06    0.12
  -1  12   2   -0.04    0.09
  -1  12   2    0.07    0.11
   1 -12  -2   -0.10    0.14
   1 -12  -2   -0.07    0.11
   0  11   2   -0.03    0.12
   0  11   2    0.03    0.10
   0  11   2    0.10    0.13
   0 -11  -2   -0.10    0.13
   0 -11  -2    0.15    0.12
   1  10   2    0.81    0.21
   1  10   2    1.18    0.16
  -1 -10  -2    1.03    0.15
  -1 -10  -2    0.95    0.18
  -1 -10  -2    1.19    0.16
  -1 -10  -2    0.93    0.17
   2   9   2    6.38    0.53
  -2  -9  -2    5.11    0.50
   3   8   2    0.23    0.16
  -3  -8  -2   -0.09    0.12
   4   7   2    0.53    0.18
  -4  -7  -2    1.01    0.19
  -5  -6  -2    0.27    0.15
  -4  14   2    0.04    0.21
   4 -14  -2    0.37    0.23
  -3  13   2    0.84    0.25
   3 -13  -2    1.06    0.25
  -2  12   2    4.16    0.33
  -2  12   2    3.64    0.40
  -2  12   2    3.82    0.32
  -2  12   2    3.81    0.41
   2 -12  -2    3.58    0.41
  -1  11   2    0.20    0.12
  -1  11   2    0.43    0.14
  -1  11   2    0.53    0.13
  -1  11   2    0.48    0.10
  -1  11   2    0.35    0.09
   1 -11  -2    0.29    0.12
   1 -11  -2    0.18    0.14
   0  10   2    1.64    0.24
   0  10   2    1.75    0.19
   0  10   2    1.65    0.22
   0 -10  -2    2.15    0.26
   0 -10  -2    1.73    0.20
   1   9   2   19.21    1.53
   1   9   2   20.34    1.57
  -1  -9  -2   21.40    1.52
  -1  -9  -2   24.19    1.56
  -1  -9  -2   22.45    1.53
  -1  -9  -2   22.25    1.56
   2   8   2    0.53    0.17
  -2  -8  -2    0.61    0.12
  -2  -8  -2    0.54    0.13
   3   7   2    1.77    0.24
  -3  -7  -2    1.06    0.19
   4   6   2    9.38    0.75
  -4  -6  -2    9.42    0.74
  -5  -5  -2   -0.08    0.12
  -4  13   2    1.49    0.34
   4 -13  -2    1.42    0.30
  -3  12   2    0.26    0.16
  -3  12   2    0.28    0.19
   3 -12  -2   -0.10    0.17
  -2  11   2    0.00    0.07
  -2  11   2   -0.14    0.11
  -2  11   2   -0.08    0.13
   2 -11  -2   -0.14    0.13
  -1  10   2    0.87    0.16
  -1  10   2    0.58    0.15
  -1  10   2    0.94    0.16
  -1  10   2    1.05    0.13
  -1  10   2    0.74    0.15
  -1  10   2    0.77    0.12
   1 -10  -2    0.91    0.18
   1 -10  -2    0.92    0.13
   1 -10  -2    0.75    0.13
   0   9   2   -0.05    0.10
   0   9   2   -0.11    0.08
   0   9   2   -0.04    0.10
   0  -9  -2   -0.05    0.12
   0  -9  -2   -0.01    0.08
   1   8   2    6.39    0.56
   1   8   2    6.41    0.51
  -1  -8  -2    6.54    0.54
  -1  -8  -2    7.56    0.51
  -1  -8  -2    6.60    0.54
  -1  -8  -2    6.81    0.51
   2   7   2    3.36    0.34
  -2  -7  -2    2.99    0.31
  -2  -7  -2    2.67    0.26
   3   6   2    4.03    0.40
  -3  -6  -2    4.05    0.39
  -4  -5  -2    1.32    0.20
  -5  -4  -2    0.94    0.17
  -4  12   2    0.01    0.21
  -4  12   2    0.09    0.16
   4 -12  -2    0.05    0.18
  -3  11   2    0.74    0.18
  -3  11   2    0.78    0.24
   3 -11  -2    0.44    0.18
  -2  10   2   37.47    2.54
  -2  10   2   32.88    2.55
   2 -10  -2   37.03    2.54
  -1   9   2   18.41    1.39
  -1   9   2   19.48    1.40
  -1   9   2   19.51    1.36
  -1   9   2   19.65    1.40
  -1   9   2   17.04    1.39
  -1   9   2   20.98    1.36
   1  -9  -2   21.30    1.38
   1  -9  -2   20.94    1.41
   1  -9  -2   17.68    1.38
   0   8   2    4.84    0.40
   0   8   2    4.66    0.40
   0   8   2    5.58    0.37
   0  -8  -2    3.99    0.40
   0  -8  -2    4.07    0.36
   1   7   2    2.08    0.21
   1   7   2    2.03    0.25
  -1  -7  -2    2.11    0.23
  -1  -7  -2    2.32    0.21
  -1  -7  -2    2.34    0.24
  -1  -7  -2    2.06    0.20
   2   6   2    0.08    0.13
  -2  -6  -2   -0.03    0.09
   3   5   2    9.81    0.78
  -3  -5  -2   10.90    0.78
  -4  -4  -2    0.23    0.12
  -5  -3  -2   -0.04    0.11
  -4  11   2    0.41    0.25
  -4  11   2    0.87    0.20
   4 -11  -2    0.39    0.20
  -3  10   2    0.44    0.20
  -3  10   2    0.31    0.14
   3 -10  -2    0.03    0.15
  -2   9   2    4.52    0.44
  -2   9   2    4.35    0.41
   2  -9  -2    5.26    0.43
  -1   8   2    6.26    0.50
  -1   8   2    6.47    0.50
  -1   8   2    6.01    0.50
  -1   8   2    6.36    0.50
  -1   8   2    6.88    0.47
  -1   8   2    6.19    0.46
   1  -8  -2    6.67    0.52
   1  -8  -2    6.20    0.49
   0   7   2   -0.07    0.07
   0   7   2   -0.06    0.09
   0   7   2    0.04    0.09
   0  -7  -2   -0.04    0.07
   0  -7  -2    0.10    0.10
   0  -7  -2    0.07    0.08
   1   6   2   12.97    0.95
   1   6   2   14.15    0.98
  -1  -6  -2   14.58    0.97
  -1  -6  -2   12.48    0.94
  -1  -6  -2   12.06    0.96
  -1  -6  -2   13.75    0.94
   2   5   2    0.74    0.15
  -2  -5  -2    0.75    0.13
  -3  -4  -2    0.81    0.15
  -4  -3  -2    0.19    0.11
  -4  10   2   -0.08    0.21
  -4  10   2    0.29    0.15
   4 -10  -2   -0.08    0.16
  -3   9   2    3.15    0.35
  -3   9   2    3.86    0.44
   3  -9  -2    3.44    0.35
  -2   8   2    0.36    0.15
  -2   8   2    0.29    0.11
   2  -8  -2    0.56    0.13
  -1   7   2    1.51    0.19
  -1   7   2    1.81    0.19
  -1   7   2    1.69    0.19
  -1   7   2    1.94    0.20
   1  -7  -2    1.65    0.19
   1  -7  -2    1.51    0.17
   0   6   2   82.66    5.24
   0   6   2   77.28    5.22
   0   6   2   73.59    5.21
   0   6   2   65.73    5.19
   0  -6  -2   81.03    5.19
   0  -6  -2   79.87    5.21
   0  -6  -2   66.43    5.21
   1   5   2    0.09    0.07
   1   5   2    0.22    0.11
  -1  -5  -2    0.16    0.07
  -1  -5  -2    0.14    0.07
  -1  -5  -2    0.10    0.09
  -1  -5  -2    0.22    0.08
   2   4   2    3.02    0.29
  -2  -4  -2    3.04    0.28
  -3  -3  -2    1.41    0.16
  -4   9   2    0.23    0.24
  -4   9   2   -0.21    0.12
  -3   8   2   -0.01    0.16
  -3   8   2    0.05    0.11
   3  -8  -2    0.14    0.12
  -2   7   2    2.37    0.26
  -2   7   2    2.83    0.32
   2  -7  -2    3.19    0.28
  -1   6   2   10.16    0.82
  -1   6   2   11.11    0.80
  -1   6   2   11.82    0.81
  -1   6   2   10.28    0.80
   1  -6  -2   12.06    0.81
   0   5   2   -0.03    0.06
   0   5   2   -0.07    0.09
   0   5   2   -0.02    0.08
   0   5   2   -0.08    0.06
   0  -5  -2    0.13    0.07
   0  -5  -2    0.07    0.07
   0  -5  -2    0.06    0.08
   1   4   2   -0.04    0.10
  -1  -4  -2    0.15    0.08
  -1  -4  -2    0.19    0.08
  -1  -4  -2    0.15    0.06
   2   3   2    2.69    0.26
  -2  -3  -2    2.83    0.25
  -3  -2  -2    0.36    0.08
  -4   8   2    9.55    0.73
  -4   8   2    9.13    0.86
  -3   7   2    1.67    0.19
  -3   7   2    1.94    0.31
   3  -7  -2    1.40    0.19
  -2   6   2   -0.05    0.12
  -2   6   2   -0.02    0.08
   2  -6  -2    0.06    0.09
  -1   5   2    0.09    0.07
  -1   5   2    0.06    0.09
  -1   5   2    0.06    0.07
  -1   5   2    0.01    0.06
  -1   5   2    0.09    0.06
   1  -5  -2    0.15    0.09
   0   4   2    0.59    0.11
   0   4   2    0.76    0.12
   0   4   2    0.66    0.09
   0   4   2    0.70    0.10
   0  -4  -2    0.73    0.10
   0  -4  -2    0.72    0.10
   0  -4  -2    0.50    0.11
   1   3   2   31.78    2.07
  -1  -3  -2   27.58    2.06
  -1  -3  -2   29.36    2.06
  -2  -2  -2  169.54   11.69
  -3  -1  -2    0.03    0.18
  -4   0  -2    0.48    0.27
  -5   8   2    0.06    0.27
  -4   7   2    0.67    0.14
  -4   7   2    1.27    0.30
  -3   6   2    4.06    0.35
  -3   6   2    4.15    0.47
  -2   5   2    0.79    0.17
  -2   5   2    0.62    0.10
   2  -5  -2    0.84    0.12
  -1   4   2    0.11    0.09
  -1   4   2    0.06    0.05
  -1   4   2    0.03    0.05
  -1   4   2    0.11    0.06
   1  -4  -2    0.09    0.08
   0   3   2    0.12    0.06
   0   3   2    0.03    0.05
   0   3   2   -0.02    0.08
   0   3   2    0.02    0.06
   0  -3  -2    0.09    0.06
   0  -3  -2    0.05    0.05
   0  -3  -2   -0.04    0.07
   1   2   2  418.65   26.95
  -1  -2  -2  363.55   26.95
  -2  -1  -2  129.11    8.95
  -3   0  -2    2.97    0.37
  -4   1  -2    0.14    0.24
  -5   2  -2    0.18    0.34
  -5   7   2    1.54    0.40
  -4   6   2    9.59    0.87
  -3   5   2   10.89    0.90
  -2   4   2    2.99    0.25
  -2   4   2    3.52    0.35
  -1   3   2   22.75    1.82
  -1   3   2   25.66    1.80
   1  -3  -2   27.50    1.80
   1  -3  -2   27.17    1.80
   0   2   2   60.46    4.48
   0   2   2   68.35    4.47
   0   2   2   66.04    4.48
   0   2   2   65.69    4.48
   0  -2  -2   71.19    4.47
   0  -2  -2   56.15    4.48
   0  -2  -2   65.63    4.48
  -1  -1  -2 1000.00   66.68
  -1  -1  -2  935.22   66.70
  -2   0  -2    4.15    0.39
  -3   1  -2    3.35    0.40
  -4   2  -2    1.55    0.34
  -5   3  -2    2.00    0.47
  -5   6   2    0.35    0.31
  -4   5   2    1.38    0.31
  -3   4   2    0.81    0.22
  -2   3   2    3.10    0.34
  -1   2   2  376.68   24.28
  -1   2   2  328.23   24.31
   0   1   2    0.01    0.03
   0   1   2   -0.07    0.02
   0   1   2   -0.07    0.03
   0   1   2   -0.06    0.04
   0   1   2   -0.01    0.04
   0  -1  -2   -0.03    0.05
   0  -1  -2   -0.02    0.03
   0  -1  -2   -0.05    0.03
  -1   0  -2   60.61    4.20
  -2   1  -2    1.23    0.19
  -3   2  -2    1.70    0.28
  -4   3  -2    0.50    0.27
  -5   4  -2    7.49    0.82
  -5   5   2   -0.42    0.29
  -4   4   2    0.03    0.22
  -3   3   2    1.53    0.28
  -2   2   2  156.43   10.84
  -1   1   2  823.17   56.81
   0   0   2   42.26    2.81
   0   0   2   42.21    2.80
   0   0   2   36.45    2.80
   0   0  -2   37.16    2.80
   0   0  -2   44.29    2.81
   0   0  -2   39.06    2.81
  -1   1  -2   47.85    3.33
  -2   2  -2    2.44    0.28
  -3   3  -2    1.76    0.29
  -4   4  -2    0.80    0.27
  -5   5  -2    0.45    0.32
  -5   4   2    1.38    0.42
  -4   3   2    0.21    0.25
  -3   2   2    0.41    0.19
  -2   1   2  126.04    8.75
   0  -1   2   -0.01    0.03
   0  -1   2    0.00    0.04
   0  -1   2   -0.04    0.03
   0  -1   2   -0.03    0.04
   0   1  -2   -0.04    0.04
   0   1  -2    0.00    0.03
   0   1  -2   -0.06    0.04
   0   1  -2   -0.06    0.03
  -1   2  -2  103.77    7.17
  -2   3  -2    2.97    0.31
  -3   4  -2    2.50    0.34
  -4   5  -2    0.02    0.21
  -5   6  -2    0.45    0.34
  -5   3   2   -0.13    0.33
  -4   2   2    0.15    0.25
  -3   1   2    0.05    0.18
  -2   0   2    3.63    0.37
  -1  -1   2   44.64    2.82
  -1  -1   2   36.93    2.82
   0  -2   2    1.71    0.16
   0  -2   2    1.60    0.16
   0  -2   2    1.50    0.14
   0  -2   2    1.55    0.15
   0   2  -2    1.78    0.17
   0   2  -2    1.79    0.15
   0   2  -2    1.97    0.14
   0   2  -2    1.72    0.17
   1  -3   2   18.58    1.35
  -1   3  -2   21.71    1.38
  -1   3  -2   18.08    1.35
  -2   4  -2    6.29    0.47
  -2   4  -2    6.92    0.54
  -3   5  -2    0.46    0.10
  -3   5  -2    0.75    0.21
  -4   6  -2    0.10    0.10
  -4   6  -2    0.59    0.26
  -5   7  -2    9.51    0.92
  -4   1   2    0.29    0.28
  -3   0   2    3.56    0.43
  -2  -1   2    1.80    0.25
  -1  -2   2   87.91    6.38
   1   2  -2   97.09    6.39
   0  -3   2    0.04    0.07
   0  -3   2   -0.01    0.05
   0  -3   2    0.03    0.06
   0  -3   2   -0.02    0.07
   0   3  -2   -0.03    0.07
   0   3  -2    0.01    0.06
   0   3  -2    0.02    0.05
   1  -4   2    0.32    0.08
  -1   4  -2    0.23    0.06
  -1   4  -2    0.11    0.06
  -1   4  -2    0.14    0.06
  -1   4  -2    0.17    0.06
   2  -5   2    6.50    0.51
   2  -5   2    6.64    0.53
  -2   5  -2    8.14    0.58
  -2   5  -2    7.08    0.52
  -3   6  -2    0.34    0.10
  -3   6  -2    0.66    0.20
  -4   7  -2   -0.12    0.11
  -4   7  -2    0.36    0.23
  -2  -2   2    2.14    0.18
  -1  -3   2   18.14    1.40
  -1  -3   2   19.25    1.39
   1   3  -2   22.40    1.41
   0  -4   2   19.98    1.48
   0  -4   2   21.82    1.49
   0  -4   2   22.59    1.49
   0  -4   2   21.85    1.50
   0   4  -2   20.89    1.48
   0   4  -2   20.54    1.50
   1  -5   2    4.08    0.31
  -1   5  -2    3.85    0.30
  -1   5  -2    3.54    0.30
  -1   5  -2    3.43    0.29
   2  -6   2    8.32    0.62
  -2   6  -2    9.18    0.67
  -2   6  -2    8.00    0.62
   3  -7   2    2.82    0.30
  -3   7  -2    3.89    0.42
  -3   7  -2    3.56    0.31
  -4   8  -2   10.03    0.79
  -4   8  -2   10.51    0.91
  -2  -3   2    3.32    0.28
  -1  -4   2    0.03    0.07
  -1  -4   2    0.17    0.08
  -1  -4   2    0.20    0.06
  -1  -4   2    0.20    0.06
   1   4  -2    0.11    0.10
   0  -5   2    0.09    0.09
   0  -5   2    0.01    0.06
   0  -5   2   -0.08    0.07
   0  -5   2   -0.04    0.06
   0   5  -2   -0.09    0.06
   0   5  -2    0.06    0.10
   0   5  -2   -0.02    0.06
   1  -6   2   73.09    4.57
  -1   6  -2   60.57    4.57
  -1   6  -2   66.30    4.57
  -1   6  -2   63.80    4.57
   2  -7   2    0.24    0.11
  -2   7  -2   -0.02    0.12
  -2   7  -2    0.02    0.08
   3  -8   2   -0.14    0.11
  -3   8  -2    0.11    0.16
  -3   8  -2   -0.01    0.10
   4  -9   2   -0.30    0.13
  -4   9  -2   -0.03    0.14
  -4   9  -2    0.02    0.22
  -3  -3   2    1.42    0.16
  -2  -4   2    6.32    0.48
   2   4  -2    6.34    0.49
  -1  -5   2    4.01    0.31
  -1  -5   2    3.76    0.31
  -1  -5   2    4.08    0.33
  -1  -5   2    3.87    0.33
   1   5  -2    4.56    0.36
   1   5  -2    4.33    0.32
   0  -6   2   70.72    5.50
   0  -6   2   77.19    5.50
   0  -6   2   83.37    5.52
   0  -6   2   83.90    5.51
   0   6  -2   79.69    5.51
   0   6  -2   82.01    5.49
   1  -7   2   24.86    1.67
   1  -7   2   21.88    1.65
  -1   7  -2   23.22    1.66
  -1   7  -2   24.48    1.67
  -1   7  -2   23.26    1.66
   2  -8   2    0.28    0.12
  -2   8  -2    0.40    0.11
  -2   8  -2    0.20    0.14
   3  -9   2    1.31    0.20
  -3   9  -2    1.28    0.20
  -3   9  -2    1.75    0.28
   4 -10   2   -0.13    0.15
  -4  10  -2   -0.12    0.14
  -4  10  -2    0.27    0.22
  -4  -3   2    0.47    0.12
  -3  -4   2    2.61    0.27
  -2  -5   2    6.90    0.53
  -1  -6   2   74.32    5.06
  -1  -6   2   71.25    5.06
  -1  -6   2   70.76    5.09
  -1  -6   2   76.00    5.08
   1   6  -2   68.17    5.07
   1   6  -2   79.25    5.10
   0  -7   2    0.03    0.11
   0  -7   2   -0.02    0.08
   0  -7   2   -0.04    0.07
   0  -7   2   -0.08    0.07
   0   7  -2    0.06    0.07
   0   7  -2   -0.19    0.12
   1  -8   2    2.01    0.24
   1  -8   2    1.75    0.20
  -1   8  -2    2.06    0.21
  -1   8  -2    1.84    0.21
  -1   8  -2    1.74    0.21
  -1   8  -2    2.04    0.19
  -1   8  -2    2.17    0.17
   2  -9   2    0.31    0.14
  -2   9  -2    0.50    0.16
  -2   9  -2    0.30    0.13
   3 -10   2   -0.07    0.13
  -3  10  -2    0.04    0.13
  -3  10  -2   -0.08    0.17
   4 -11   2    3.02    0.36
  -4  11  -2    2.00    0.39
  -4  11  -2    2.75    0.32
  -5  -3   2    1.47    0.19
  -4  -4   2    0.81    0.15
  -3  -5   2    0.39    0.12
   3   5  -2    0.36    0.14
  -2  -6   2    8.27    0.69
   2   6  -2   10.16    0.71
  -1  -7   2   24.92    1.81
  -1  -7   2   26.77    1.81
  -1  -7   2   26.05    1.84
  -1  -7   2   25.52    1.83
   1   7  -2   24.22    1.84
   1   7  -2   27.80    1.82
   0  -8   2   17.67    1.29
   0  -8   2   18.50    1.30
   0  -8   2   19.72    1.32
   0  -8   2   17.50    1.27
   0   8  -2   16.67    1.30
   0   8  -2   17.58    1.26
   1  -9   2    0.44    0.11
   1  -9   2    0.72    0.15
  -1   9  -2    0.65    0.13
  -1   9  -2    0.81    0.11
  -1   9  -2    0.50    0.13
  -1   9  -2    0.77    0.10
  -1   9  -2    0.22    0.12
   2 -10   2    0.36    0.15
  -2  10  -2    0.32    0.13
  -2  10  -2    0.28    0.16
   3 -11   2    1.45    0.25
  -3  11  -2    1.90    0.31
  -3  11  -2    1.44    0.23
   4 -12   2    0.97    0.26
  -4  12  -2    1.15    0.31
  -4  12  -2    1.52    0.25
  -5  -4   2    7.36    0.60
  -4  -5   2    0.06    0.12
  -3  -6   2    0.44    0.14
   3   6  -2    0.12    0.14
  -2  -7   2    0.18    0.11
  -2  -7   2    0.11    0.08
   2   7  -2    0.02    0.13
  -1  -8   2    2.48    0.26
  -1  -8   2    2.60    0.27
  -1  -8   2    2.60    0.24
  -1  -8   2    2.61    0.23
   1   8  -2    2.67    0.24
   1   8  -2    2.20    0.28
   0  -9   2   -0.04    0.12
   0  -9   2   -0.13    0.07
   0  -9   2   -0.24    0.10
   0   9  -2   -0.03    0.08
   0   9  -2   -0.26    0.11
   1 -10   2    1.11    0.19
   1 -10   2    1.17    0.16
  -1  10  -2    0.92    0.17
  -1  10  -2    1.08    0.17
  -1  10  -2    1.10    0.14
  -1  10  -2    1.17    0.13
  -1  10  -2    1.13    0.18
  -1  10  -2    1.14    0.17
   2 -11   2    0.19    0.14
  -2  11  -2    0.24    0.08
  -2  11  -2    0.13    0.13
  -2  11  -2    0.29    0.10
  -2  11  -2    0.14    0.16
   3 -12   2    1.11    0.25
  -3  12  -2    1.25    0.27
  -3  12  -2    1.61    0.25
   4 -13   2    1.21    0.28
  -4  13  -2    1.07    0.31
  -5  -5   2    0.54    0.16
  -4  -6   2    0.07    0.13
   4   6  -2   -0.01    0.15
  -3  -7   2    3.55    0.38
   3   7  -2    3.64    0.38
  -2  -8   2    0.22    0.11
  -2  -8   2    0.14    0.11
   2   8  -2    0.31    0.15
  -1  -9   2    0.73    0.12
  -1  -9   2    0.69    0.15
  -1  -9   2    0.84    0.13
  -1  -9   2    0.78    0.15
   1   9  -2    0.36    0.17
   1   9  -2    0.67    0.13
   0 -10   2    4.20    0.38
   0 -10   2    3.37    0.33
   0 -10   2    4.05    0.33
   0 -10   2    4.12    0.38
   0  10  -2    3.58    0.32
   0  10  -2    3.33    0.38
   1 -11   2    0.64    0.15
   1 -11   2    0.94    0.20
  -1  11  -2    0.81    0.17
  -1  11  -2    0.96    0.16
  -1  11  -2    0.82    0.12
  -1  11  -2    0.72    0.12
  -1  11  -2    0.71    0.15
  -1  11  -2    0.54    0.15
   2 -12   2    0.57    0.18
  -2  12  -2    0.63    0.20
  -2  12  -2    0.77    0.12
  -2  12  -2    0.74    0.13
  -2  12  -2    0.33    0.15
   3 -13   2    7.78    0.71
  -3  13  -2    8.77    0.75
   4 -14   2    2.91    0.39
  -4  14  -2    2.65    0.44
  -5  -6   2    0.14    0.14
  -4  -7   2    0.14    0.14
   4   7  -2   -0.05    0.14
  -3  -8   2   -0.06    0.12
   3   8  -2   -0.03    0.14
  -2  -9   2    0.42    0.13
  -2  -9   2    0.40    0.14
   2   9  -2    0.56    0.17
  -1 -10   2    1.53    0.18
  -1 -10   2    1.35    0.19
  -1 -10   2    1.21    0.16
  -1 -10   2    1.17    0.20
   1  10  -2    0.85    0.23
   1  10  -2    1.31    0.17
   0 -11   2   -0.06    0.10
   0 -11   2    0.03    0.13
   0 -11   2   -0.07    0.12
   0 -11   2    0.08    0.11
   0  11  -2   -0.12    0.09
   0  11  -2   -0.19    0.12
   1 -12   2    2.57    0.28
   1 -12   2    3.16    0.34
  -1  12  -2    2.34    0.25
  -1  12  -2    2.34    0.28
  -1  12  -2    2.60    0.24
  -1  12  -2    2.41    0.29
  -1  12  -2    3.06    0.32
   2 -13   2    0.52    0.19
  -2  13  -2    0.78    0.14
  -2  13  -2    0.95    0.23
  -2  13  -2    0.96    0.14
   3 -14   2    2.04    0.32
  -3  14  -2    2.15    0.35
  -5  -7   2    9.05    0.74
   5   7  -2    8.76    0.75
  -4  -8   2    9.37    0.80
   4   8  -2   10.15    0.80
  -3  -9   2    1.55    0.23
   3   9  -2    1.45    0.25
  -2 -10   2    0.23    0.13
  -2 -10   2    0.15    0.13
   2  10  -2    0.23    0.17
  -1 -11   2    0.67    0.14
  -1 -11   2    0.89    0.15
  -1 -11   2    0.69    0.16
  -1 -11   2    1.08    0.21
   1  11  -2    0.54    0.22
   1  11  -2    0.78    0.15
   0 -12   2    5.18    0.47
   0 -12   2    4.97    0.46
   0 -12   2    4.74    0.42
   0  12  -2    4.33    0.40
   0  12  -2    3.85    0.46
   1 -13   2    3.60    0.39
  -1  13  -2    3.21    0.36
  -1  13  -2    3.52    0.35
  -1  13  -2    3.41    0.37
  -1  13  -2    3.54    0.29
  -1  13  -2    2.70    0.30
   2 -14   2   -0.03    0.16
  -2  14  -2    0.27    0.20
  -2  14  -2    0.17    0.11
  -2  14  -2    0.09    0.09
   3 -15   2    4.96    0.54
  -3  15  -2    4.70    0.54
  -4  -9   2   -0.06    0.15
   4   9  -2    0.03    0.17
  -3 -10   2    0.06    0.14
   3  10  -2   -0.23    0.16
  -2 -11   2    0.06    0.12
  -2 -11   2    0.06    0.14
   2  11  -2    0.15    0.19
  -1 -12   2    3.48    0.39
  -1 -12   2    3.08    0.33
  -1 -12   2    3.04    0.31
   1  12  -2    2.76    0.31
   1  12  -2    2.64    0.39
   0 -13   2    0.02    0.12
   0 -13   2    0.04    0.15
   0 -13   2    0.10    0.16
   0  13  -2   -0.07    0.15
   0  13  -2    0.09    0.11
   1 -14   2    6.70    0.59
  -1  14  -2    6.92    0.58
  -1  14  -2    7.15    0.59
  -1  14  -2    5.97    0.51
   2 -15   2    1.70    0.30
  -2  15  -2    2.81    0.38
  -2  15  -2    2.41    0.26
  -2  15  -2    2.76    0.28
   3 -16   2    0.67    0.25
  -3  16  -2    0.43    0.23
  -4 -10   2   -0.02    0.17
   4  10  -2    0.14    0.19
  -3 -11   2    2.12    0.29
   3  11  -2    0.98    0.26
  -2 -12   2    0.75    0.18
   2  12  -2    0.25    0.20
  -1 -13   2    3.47    0.34
  -1 -13   2    3.61    0.41
   1  13  -2    3.35    0.43
   1  13  -2    3.00    0.34
   0 -14   2    2.79    0.36
   0 -14   2    2.27    0.28
   0  14  -2    2.78    0.29
   0  14  -2    1.46    0.29
   1 -15   2    0.72    0.21
  -1  15  -2    0.87    0.27
  -1  15  -2    0.94    0.14
  -1  15  -2    0.96    0.23
   2 -16   2    0.23    0.19
  -2  16  -2    0.28    0.13
  -2  16  -2    0.25    0.21
  -2  16  -2    0.33    0.11
   3 -17   2    1.20    0.30
  -3  17  -2    0.84    0.27
  -4 -11   2    2.42    0.37
   4  11  -2    3.12    0.39
  -3 -12   2    1.59    0.25
   3  12  -2    1.29    0.30
  -2 -13   2    0.82    0.19
   2  13  -2    0.91    0.25
  -1 -14   2    6.61    0.57
  -1 -14   2    7.50    0.64
   1  14  -2    7.46    0.67
   1  14  -2    6.66    0.58
   1 -16   2    2.83    0.39
  -1  16  -2    3.47    0.39
  -1  16  -2    2.87    0.29
   2 -17   2    0.42    0.21
  -2  17  -2    0.71    0.18
  -2  17  -2    0.86    0.16
  -2  17  -2    0.65    0.24
  -4 -12   2    1.93    0.32
   4  12  -2    1.73    0.34
  -3 -13   2   11.15    0.87
   3  13  -2    9.21    0.86
   2  14  -2    0.20    0.19
  -1 -15   2    0.57    0.17
  -1 -15   2    0.49    0.23
   1  15  -2    0.63    0.24
   1  15  -2    0.76    0.18
   0 -16   2    0.72    0.20
   0 -16   2    0.29    0.22
   0  16  -2    0.38    0.15
   0  16  -2    0.38    0.19
   1 -17   2    0.07    0.20
  -1  17  -2    0.19    0.18
  -1  17  -2    0.33    0.11
   2 -18   2    0.56    0.24
  -2  18  -2    1.02    0.28
  -2  18  -2    1.00    0.21
  -2  18  -2    1.05    0.21
  -4 -13   2    1.48    0.30
   4  13  -2    1.27    0.30
   3  14  -2    1.86    0.34
  -2 -15   2    1.48    0.20
   2  15  -2    2.61    0.37
  -1 -16   2    4.15    0.46
  -1 -16   2    3.39    0.37
   1  16  -2    3.37    0.38
   1  16  -2    3.19    0.44
   0 -17   2    0.48    0.23
   0 -17   2    0.14    0.18
   0  17  -2    0.62    0.21
   0  17  -2    0.48    0.15
   1 -18   2    0.27    0.21
  -1  18  -2    0.16    0.10
  -1  18  -2    0.09    0.19
   2 -19   2    7.82    0.83
  -2  19  -2    8.67    0.82
  -2  19  -2    9.10    0.72
   4  14  -2    2.45    0.41
   3  15  -2    5.78    0.63
  -2 -16   2    0.20    0.13
   2  16  -2   -0.03    0.20
  -1 -17   2   -0.09    0.15
  -1 -17   2    0.00    0.20
   1  17  -2    0.16    0.15
   1  17  -2   -0.22    0.19
   0 -18   2    0.21    0.19
   0 -18   2    0.27    0.23
   0  18  -2    0.54    0.20
   0  18  -2    0.38    0.16
   0  18  -2    0.36    0.24
   1 -19   2    0.24    0.25
  -1  19  -2    0.29    0.21
  -1  19  -2    0.26    0.11
   3  16  -2    0.73    0.29
  -2 -17   2    0.20    0.14
   2  17  -2    0.51    0.26
  -1 -18   2   -0.15    0.18
  -1 -18   2   -0.06    0.16
   1  18  -2   -0.01    0.22
   1  18  -2    0.28    0.15
   0 -19   2    0.24    0.24
   0 -19   2    0.64    0.24
   0  19  -2    0.64    0.17
   0  19  -2    0.41    0.21
   1 -20   2    0.68    0.30
  -1  20  -2    1.46    0.31
   3  17  -2    1.18    0.32
  -2 -18   2    0.58    0.16
   2  18  -2    1.02    0.29
  -1 -19   2   -0.03    0.16
  -1 -19   2   -0.37    0.20
   1  19  -2    0.34    0.23
   1  19  -2    0.71    0.19
   0 -20   2    2.16    0.35
   0 -20   2    2.34    0.44
   0  20  -2    2.51    0.31
  -1  21  -2    2.59    0.41
  -2 -19   2    6.18    0.57
   2  19  -2    8.60    0.75
  -1 -20   2    0.69    0.21
   1  20  -2    1.32    0.24
   1  20  -2    0.41    0.25
   0 -21   2    0.10    0.25
   0 -21   2    0.10    0.22
   0  21  -2    0.70    0.17
   1  21   3    0.61    0.22
   1  21   3    1.01    0.31
  -1 -21  -3    0.16    0.19
   0  21   3    4.28    0.44
   0 -21  -3    4.75    0.60
   0 -21  -3    4.53    0.52
   1  20   3    0.60    0.21
   1  20   3    0.52    0.26
  -1 -20  -3   -0.03    0.18
   2  19   3   -0.04    0.22
  -2 -19  -3   -0.34    0.12
  -1  21   3    0.96    0.28
   0  20   3    1.19    0.21
   0 -20  -3    0.84    0.25
   0 -20  -3    1.25    0.33
   1  19   3    0.26    0.17
   1  19   3    0.22    0.22
  -1 -19  -3   -0.24    0.21
  -1 -19  -3   -0.12    0.16
   2  18   3    0.60    0.25
  -2 -18  -3    0.44    0.15
   3  17   3    1.53    0.33
  -1  20   3    0.41    0.23
   1 -20  -3    0.06    0.27
   0  19   3    2.18    0.28
   0  19   3    2.61    0.38
   0 -19  -3    2.61    0.41
   0 -19  -3    1.70    0.32
   1  18   3    2.15    0.29
   1  18   3    2.27    0.36
  -1 -18  -3    1.09    0.24
  -1 -18  -3    1.77    0.34
   2  17   3    9.48    0.82
  -2 -17  -3    8.01    0.66
   3  16   3    3.71    0.49
  -1  19   3    0.11    0.19
  -1  19   3    0.14    0.11
   1 -19  -3   -0.07    0.23
   0  18   3    0.05    0.21
   0  18   3   -0.10    0.18
   0  18   3   -0.02    0.13
   0 -18  -3   -0.23    0.20
   0 -18  -3   -0.35    0.16
   1  17   3   -0.24    0.18
   1  17   3    0.23    0.15
  -1 -17  -3    0.02    0.20
  -1 -17  -3   -0.07    0.15
   2  16   3    2.32    0.34
  -2 -16  -3    1.78    0.22
   3  15   3   -0.33    0.18
   4  14   3    1.18    0.34
  -2  19   3    0.00    0.19
  -2  19   3    0.19    0.14
   2 -19  -3    0.14    0.24
  -1  18   3    2.40    0.34
  -1  18   3    1.54    0.20
   1 -18  -3    1.65    0.33
   0  17   3    3.03    0.36
   0  17   3    3.21    0.42
   0  17   3    3.55    0.48
   0 -17  -3    3.22    0.39
   0 -17  -3    4.26    0.48
   1  16   3    0.90    0.26
   1  16   3    1.43    0.23
  -1 -16  -3    0.89    0.21
  -1 -16  -3    0.84    0.27
   2  15   3    0.11    0.19
  -2 -15  -3    0.22    0.12
   3  14   3   -0.01    0.19
   4  13   3    0.28    0.23
  -4 -13  -3    0.05    0.18
  -2  18   3    1.14    0.27
  -2  18   3    1.25    0.19
  -2  18   3    1.11    0.21
   2 -18  -3    0.85    0.29
  -1  17   3    0.07    0.10
  -1  17   3    0.04    0.17
   1 -17  -3   -0.01    0.19
   0  16   3    0.16    0.14
   0  16   3   -0.18    0.17
   0  16   3    0.07    0.19
   0 -16  -3    0.15    0.16
   0 -16  -3   -0.16    0.17
   1  15   3    0.72    0.18
   1  15   3    0.36    0.22
  -1 -15  -3    0.41    0.17
  -1 -15  -3    0.55    0.23
   2  14   3    0.82    0.23
  -2 -14  -3    0.58    0.13
   3  13   3    0.51    0.24
  -3 -13  -3    0.21    0.15
   4  12   3    0.72    0.27
  -4 -12  -3    0.90    0.23
  -2  17   3   10.59    0.81
  -2  17   3   11.32    0.82
  -2  17   3   10.09    0.89
   2 -17  -3    9.66    0.92
  -1  16   3    0.74    0.23
  -1  16   3    0.84    0.15
   1 -16  -3    0.77    0.24
   0  15   3    0.83    0.24
   0  15   3    0.47    0.21
   0  15   3    0.77    0.18
   0 -15  -3    0.34    0.18
   0 -15  -3    0.46    0.21
   1  14   3    0.35    0.19
   1  14   3    0.38    0.16
  -1 -14  -3    0.26    0.18
  -1 -14  -3    0.39    0.15
   2  13   3    9.37    0.85
  -2 -13  -3   10.47    0.82
   3  12   3    0.72    0.26
   4  11   3    0.16    0.21
  -4 -11  -3   -0.02    0.17
  -3  17   3    1.48    0.32
   3 -17  -3    0.72    0.28
  -2  16   3    2.42    0.37
  -2  16   3    2.90    0.29
  -2  16   3    2.40    0.29
   2 -16  -3    2.84    0.40
  -1  15   3    0.63    0.13
  -1  15   3    0.76    0.20
  -1  15   3    0.33    0.21
   1 -15  -3    0.37    0.19
   1  13   3    0.49    0.21
   1  13   3    0.73    0.16
  -1 -13  -3    0.94    0.21
  -1 -13  -3    0.84    0.17
   2  12   3    1.10    0.25
  -2 -12  -3    1.09    0.21
   3  11   3   -0.10    0.17
  -3 -11  -3    0.01    0.16
   4  10   3    0.00    0.19
  -4 -10  -3    0.22    0.17
  -3  16   3    4.47    0.52
   3 -16  -3    3.26    0.47
  -2  15   3    0.40    0.21
  -2  15   3    0.25    0.13
  -2  15   3    0.44    0.13
   2 -15  -3    0.31    0.22
  -1  14   3    0.56    0.18
  -1  14   3    0.20    0.14
  -1  14   3    0.26    0.10
   1 -14  -3    0.08    0.18
   0  13   3    3.82    0.41
   0  13   3    4.07    0.43
   0  13   3    3.62    0.36
   0 -13  -3    4.30    0.44
   0 -13  -3    3.37    0.38
   1  12   3    0.25    0.21
   1  12   3    0.52    0.14
  -1 -12  -3    0.32    0.14
  -1 -12  -3    0.57    0.14
  -1 -12  -3    0.78    0.20
   2  11   3    0.66    0.22
  -2 -11  -3    0.69    0.19
  -2 -11  -3    0.78    0.18
   3  10   3    4.06    0.46
  -3 -10  -3    3.93    0.44
   4   9   3    9.04    0.76
  -4  -9  -3    8.34    0.74
  -3  15   3   -0.15    0.18
   3 -15  -3    0.07    0.22
  -2  14   3    0.56    0.21
  -2  14   3    0.95    0.15
  -2  14   3    0.86    0.16
   2 -14  -3    0.52    0.22
  -1  13   3    0.92    0.13
  -1  13   3    0.98    0.19
  -1  13   3    0.50    0.15
  -1  13   3    0.84    0.13
  -1  13   3    0.64    0.17
   1 -13  -3    0.66    0.19
   0  12   3    0.03    0.13
   0  12   3   -0.25    0.13
   0  12   3    0.12    0.12
   0 -12  -3    0.07    0.12
   0 -12  -3   -0.08    0.13
   1  11   3    5.93    0.51
   1  11   3    5.43    0.57
  -1 -11  -3    5.72    0.52
  -1 -11  -3    6.33    0.55
  -1 -11  -3    7.04    0.55
  -1 -11  -3    7.55    0.51
   2  10   3   20.84    1.58
  -2 -10  -3   21.27    1.54
  -2 -10  -3   21.99    1.57
   3   9   3   58.89    3.95
  -3  -9  -3   52.88    3.94
   4   8   3    3.08    0.36
  -4  -8  -3    2.95    0.35
   5   7   3    0.06    0.18
  -5  -7  -3    0.13    0.16
  -3  14   3    0.07    0.19
   3 -14  -3   -0.14    0.19
  -2  13   3    9.60    0.67
  -2  13   3    8.75    0.66
  -2  13   3    8.52    0.74
   2 -13  -3    7.91    0.74
  -1  12   3    0.61    0.11
  -1  12   3    0.81    0.12
  -1  12   3    0.53    0.15
  -1  12   3    0.94    0.18
  -1  12   3    0.76    0.16
   1 -12  -3    0.63    0.19
   1 -12  -3    0.39    0.13
   0  11   3    0.02    0.13
   0  11   3   -0.05    0.10
   0  11   3   -0.06    0.12
   0 -11  -3    0.07    0.13
   0 -11  -3    0.04    0.12
   1  10   3   -0.27    0.13
   1  10   3    0.04    0.10
  -1 -10  -3    0.10    0.09
  -1 -10  -3    0.05    0.10
  -1 -10  -3    0.04    0.12
  -1 -10  -3   -0.07    0.10
   2   9   3   44.07    2.95
  -2  -9  -3   41.03    2.94
  -2  -9  -3   39.71    2.92
   3   8   3   23.16    1.63
  -3  -8  -3   21.34    1.62
   4   7   3    0.05    0.16
  -4  -7  -3   -0.03    0.14
  -5  -6  -3    0.07    0.15
  -4  14   3    0.73    0.28
   4 -14  -3    0.76    0.26
  -3  13   3    0.36    0.21
   3 -13  -3    0.24    0.20
  -2  12   3    1.01    0.20
  -2  12   3    1.25    0.16
  -2  12   3    1.64    0.18
  -2  12   3    1.45    0.24
   2 -12  -3    0.85    0.22
  -1  11   3    5.96    0.55
  -1  11   3    7.19    0.55
  -1  11   3    6.87    0.51
  -1  11   3    6.72    0.51
  -1  11   3    8.56    0.56
   1 -11  -3    5.79    0.57
   1 -11  -3    5.99    0.52
   0  10   3   -0.09    0.11
   0  10   3   -0.09    0.11
   0  10   3    0.03    0.09
   0 -10  -3    0.03    0.11
   0 -10  -3    0.13    0.13
   1   9   3   -0.24    0.12
   1   9   3   -0.01    0.09
  -1  -9  -3    0.04    0.08
  -1  -9  -3   -0.17    0.08
  -1  -9  -3   -0.10    0.11
  -1  -9  -3    0.03    0.09
   2   8   3    1.01    0.20
   2   8   3    1.16    0.20
  -2  -8  -3    0.86    0.14
  -2  -8  -3    0.84    0.16
   3   7   3    1.01    0.22
  -3  -7  -3    1.31    0.20
   4   6   3    1.42    0.22
  -4  -6  -3    0.96    0.20
  -5  -5  -3    2.53    0.29
  -4  13   3    0.17    0.22
   4 -13  -3   -0.12    0.19
  -3  12   3    0.48    0.17
  -3  12   3    0.87    0.23
   3 -12  -3    0.32    0.19
  -2  11   3    1.01    0.21
  -2  11   3    0.78    0.18
  -2  11   3    0.96    0.12
   2 -11  -3    0.77    0.19
  -1  10   3    0.01    0.08
  -1  10   3   -0.07    0.09
  -1  10   3    0.06    0.09
  -1  10   3    0.10    0.07
  -1  10   3   -0.05    0.10
  -1  10   3    0.16    0.10
   1 -10  -3    0.03    0.09
   1 -10  -3    0.00    0.13
   0   9   3    0.42    0.10
   0   9   3    0.46    0.14
   0   9   3    0.32    0.13
   0  -9  -3    0.44    0.11
   0  -9  -3    0.54    0.15
   1   8   3    6.61    0.52
   1   8   3    6.45    0.57
  -1  -8  -3    7.41    0.52
  -1  -8  -3    6.54    0.55
  -1  -8  -3    6.70    0.54
  -1  -8  -3    7.36    0.52
   2   7   3    1.93    0.24
  -2  -7  -3    1.54    0.18
  -2  -7  -3    1.36    0.19
   3   6   3    3.42    0.37
  -3  -6  -3    3.62    0.36
   4   5   3    0.57    0.16
  -4  -5  -3    0.31    0.14
  -5  -4  -3    0.40    0.15
  -4  12   3    0.95    0.29
  -4  12   3    0.55    0.19
   4 -12  -3    0.43    0.22
  -3  11   3    0.01    0.14
  -3  11   3    0.15    0.20
   3 -11  -3   -0.03    0.17
  -2  10   3   18.08    1.43
  -2  10   3   20.70    1.42
   2 -10  -3   19.48    1.42
  -1   9   3   -0.13    0.06
  -1   9   3    0.00    0.06
  -1   9   3   -0.26    0.08
  -1   9   3    0.01    0.09
  -1   9   3   -0.09    0.09
  -1   9   3    0.02    0.10
   1  -9  -3    0.00    0.12
   1  -9  -3    0.07    0.08
   0   8   3   -0.01    0.08
   0   8   3   -0.06    0.09
   0   8   3   -0.11    0.09
   0  -8  -3   -0.06    0.08
   0  -8  -3   -0.08    0.09
   1   7   3   -0.16    0.11
   1   7   3    0.25    0.09
  -1  -7  -3    0.03    0.09
  -1  -7  -3    0.16    0.08
  -1  -7  -3    0.21    0.08
  -1  -7  -3    0.15    0.10
   2   6   3    0.28    0.13
  -2  -6  -3    0.15    0.10
   3   5   3    1.11    0.20
  -3  -5  -3    1.48    0.19
  -4  -4  -3    0.78    0.15
  -5  -3  -3   -0.02    0.11
  -4  11   3    0.01    0.15
  -4  11   3   -0.25    0.19
   4 -11  -3    0.04    0.18
  -3  10   3    3.40    0.37
  -3  10   3    3.26    0.43
   3 -10  -3    3.69    0.39
  -2   9   3   37.12    2.51
  -2   9   3   32.90    2.53
   2  -9  -3   36.48    2.51
  -1   8   3    6.58    0.51
  -1   8   3    5.64    0.50
  -1   8   3    6.45    0.47
  -1   8   3    6.79    0.47
  -1   8   3    5.89    0.49
   1  -8  -3    6.41    0.48
   1  -8  -3    7.10    0.52
   0   7   3    1.31    0.17
   0   7   3    1.29    0.19
   0   7   3    1.28    0.14
   0  -7  -3    1.52    0.19
   0  -7  -3    1.38    0.16
   0  -7  -3    1.34    0.15
   1   6   3    2.39    0.26
   1   6   3    2.09    0.20
  -1  -6  -3    2.39    0.23
  -1  -6  -3    1.54    0.19
  -1  -6  -3    2.14    0.19
  -1  -6  -3    2.10    0.19
   2   5   3   37.79    2.48
  -2  -5  -3   32.64    2.47
  -3  -4  -3    0.86    0.15
  -4  -3  -3    0.81    0.14
  -4  10   3   -0.10    0.20
  -4  10   3    0.03    0.14
   4 -10  -3   -0.28    0.15
  -3   9   3   49.18    3.41
  -3   9   3   45.90    3.47
   3  -9  -3   50.26    3.41
  -2   8   3    0.88    0.14
  -2   8   3    0.94    0.20
   2  -8  -3    1.05    0.17
  -1   7   3    0.18    0.09
  -1   7   3    0.13    0.09
  -1   7   3    0.04    0.08
  -1   7   3    0.13    0.10
   1  -7  -3    0.14    0.07
   1  -7  -3    0.15    0.11
   1  -7  -3    0.05    0.07
   0   6   3    0.01    0.07
   0   6   3   -0.02    0.09
   0   6   3   -0.09    0.09
   0  -6  -3   -0.09    0.06
   0  -6  -3   -0.03    0.09
   0  -6  -3   -0.02    0.07
   1   5   3   12.72    0.93
   1   5   3   11.67    0.90
  -1  -5  -3   12.48    0.90
  -1  -5  -3   13.46    0.89
  -1  -5  -3   11.87    0.92
  -1  -5  -3   13.68    0.92
   2   4   3   55.21    4.01
  -2  -4  -3   60.14    4.01
  -3  -3  -3    7.80    0.59
  -4  -2  -3    1.15    0.15
  -4   9   3    9.69    0.73
  -4   9   3    8.62    0.85
  -3   8   3   20.12    1.43
  -3   8   3   19.58    1.51
   3  -8  -3   19.56    1.42
  -2   7   3    1.75    0.24
  -2   7   3    1.47    0.18
   2  -7  -3    1.69    0.19
  -1   6   3    1.67    0.20
  -1   6   3    1.75    0.19
  -1   6   3    1.52    0.18
  -1   6   3    1.65    0.18
  -1   6   3    1.84    0.17
   1  -6  -3    1.80    0.20
   0   5   3   15.23    1.11
   0   5   3   15.95    1.13
   0   5   3   16.52    1.12
   0   5   3   14.40    1.12
   0  -5  -3   17.03    1.11
   0  -5  -3   15.07    1.12
   0  -5  -3   15.98    1.12
   1   4   3   19.76    1.31
   1   4   3   16.18    1.31
  -1  -4  -3   17.15    1.30
  -1  -4  -3   20.34    1.30
  -1  -4  -3   18.20    1.28
   2   3   3    2.02    0.24
  -2  -3  -3    2.73    0.23
  -3  -2  -3   15.27    1.09
  -4   8   3    3.33    0.34
  -4   8   3    3.16    0.46
  -3   7   3    1.24    0.27
  -3   7   3    1.31    0.17
  -2   6   3    0.33    0.15
  -2   6   3    0.17    0.08
   2  -6  -3    0.07    0.10
  -1   5   3    9.36    0.74
  -1   5   3   10.54    0.72
  -1   5   3   10.42    0.73
  -1   5   3    9.52    0.72
   1  -5  -3   10.15    0.73
   0   4   3   -0.04    0.06
   0   4   3    0.00    0.06
   0   4   3    0.11    0.09
   0   4   3   -0.01    0.08
   0  -4  -3    0.03    0.07
   0  -4  -3    0.04    0.09
   0  -4  -3   -0.01    0.06
   1   3   3   38.24    2.46
  -1  -3  -3   32.02    2.45
  -1  -3  -3   35.30    2.44
  -2  -2  -3    8.54    0.66
  -2  -2  -3    8.22    0.61
  -3  -1  -3   17.29    1.31
  -4   0  -3    0.41    0.25
  -4   7   3   -0.10    0.11
  -4   7   3   -0.05    0.21
  -3   6   3    3.35    0.43
  -3   6   3    4.05    0.34
  -2   5   3   27.10    2.15
  -2   5   3   31.29    2.10
   2  -5  -3   31.45    2.10
  -1   4   3   14.22    1.08
  -1   4   3   15.58    1.08
  -1   4   3   15.71    1.09
  -1   4   3   14.81    1.11
   1  -4  -3   17.14    1.10
   0   3   3    2.27    0.18
   0   3   3    1.58    0.21
   0   3   3    1.77    0.20
   0  -3  -3    2.27    0.19
   0  -3  -3    2.05    0.21
   0  -3  -3    1.91    0.18
   1   2   3   63.53    4.10
  -1  -2  -3   55.82    4.10
  -1  -2  -3   58.28    4.09
  -2  -1  -3   12.82    0.96
  -3   0  -3    4.21    0.46
  -4   1  -3    6.46    0.66
  -5   2  -3    0.99    0.39
  -5   7   3    0.32    0.30
  -4   6   3    1.01    0.30
  -3   5   3    1.11    0.14
  -3   5   3    1.06    0.25
  -2   4   3   56.50    3.83
  -2   4   3   52.74    3.77
  -1   3   3   28.02    2.00
  -1   3   3   27.22    1.99
  -1   3   3   28.65    2.03
   1  -3  -3   31.36    2.00
   0   2   3   -0.04    0.06
   0   2   3    0.00    0.06
   0   2   3   -0.03    0.05
   0   2   3    0.03    0.05
   0  -2  -3    0.00    0.04
   0  -2  -3   -0.03    0.06
   0  -2  -3   -0.03    0.05
   1   1   3  121.71    7.54
  -1  -1  -3  102.48    7.55
  -1  -1  -3  103.37    7.54
  -2   0  -3   32.51    2.31
  -3   1  -3    0.21    0.17
  -4   2  -3    0.56    0.26
  -5   3  -3    2.54    0.49
  -5   6   3   -0.25    0.28
  -4   5   3    0.41    0.24
  -3   4   3    1.04    0.25
  -2   3   3    1.83    0.24
  -1   2   3   50.46    3.58
  -1   2   3   51.30    3.61
   1  -2  -3   51.97    3.58
   1  -2  -3   53.31    3.58
   0   1   3   62.35    3.90
   0   1   3   55.29    3.90
   0   1   3   54.92    3.91
   0   1   3   52.43    3.90
   0   1   3   59.33    3.90
   0  -1  -3   51.77    3.90
   0  -1  -3   58.67    3.91
   0  -1  -3   57.16    3.90
   1   0   3    1.94    0.17
  -1   0  -3    1.55    0.19
  -2   1  -3    0.05    0.11
  -3   2  -3    3.33    0.39
  -4   3  -3   -0.09    0.19
  -5   4  -3    1.23    0.40
  -5   5   3    3.80    0.58
  -4   4   3    1.12    0.31
  -3   3   3    7.44    0.67
  -2   2   3    5.45    0.48
  -1   1   3  127.05    7.63
  -1   1   3  102.40    7.66
  -1   1   3  101.99    7.63
   0   0   3    0.01    0.05
   0   0   3    0.00    0.04
   0   0   3   -0.01    0.04
   0   0   3    0.04    0.03
   0   0  -3    0.12    0.05
   0   0  -3   -0.01    0.04
   0   0  -3    0.04    0.04
  -1   1  -3    8.73    0.64
  -2   2  -3    3.34    0.33
  -3   3  -3    0.13    0.17
  -4   4  -3    1.25    0.29
  -5   5  -3    0.89    0.36
  -5   4   3    0.19    0.33
  -4   3   3    0.81    0.30
  -3   2   3   14.95    1.17
  -2   1   3   10.34    0.81
  -1   0   3    1.62    0.21
  -1   0   3    2.11    0.17
  -1   0   3    2.08    0.17
   0  -1   3   21.40    1.42
   0  -1   3   20.07    1.42
   0  -1   3   18.37    1.41
   0   1  -3   21.76    1.41
   0   1  -3   21.61    1.42
   0   1  -3   18.53    1.42
   1  -2   3    0.54    0.11
   1  -2   3    0.62    0.09
  -1   2  -3    0.53    0.11
  -2   3  -3   -0.09    0.10
  -3   4  -3    0.11    0.16
  -4   5  -3    0.07    0.20
  -5   6  -3    1.30    0.40
  -4   2   3    1.75    0.37
  -3   1   3   16.90    1.31
  -2   0   3   33.41    2.38
  -1  -1   3    8.04    0.58
  -1  -1   3    7.78    0.58
   1   1  -3    8.42    0.58
   0  -2   3    0.00    0.04
   0  -2   3    0.10    0.07
   0  -2   3   -0.10    0.05
   0  -2   3   -0.10    0.07
   0   2  -3   -0.08    0.05
   0   2  -3   -0.05    0.07
   0   2  -3   -0.03    0.05
   1  -3   3    1.39    0.16
  -1   3  -3    1.62    0.16
  -1   3  -3    1.82    0.15
  -2   4  -3    3.66    0.30
  -2   4  -3    4.06    0.36
  -3   5  -3    1.40    0.27
  -3   5  -3    1.86    0.20
  -4   6  -3    0.74    0.25
  -4   6  -3    0.52    0.13
  -5   7  -3    1.88    0.37
  -4   1   3    5.95    0.65
  -3   0   3    6.54    0.63
  -1  -2   3    0.42    0.08
  -1  -2   3    0.63    0.09
  -1  -2   3    0.33    0.07
   1   2  -3    0.51    0.09
   0  -3   3   62.39    4.56
   0  -3   3   63.63    4.56
   0  -3   3   71.50    4.57
   0  -3   3   67.87    4.57
   0   3  -3   61.34    4.56
   0   3  -3   70.74    4.57
   0   3  -3   64.63    4.57
   1  -4   3   36.30    2.40
  -1   4  -3   33.88    2.40
  -1   4  -3   34.41    2.40
  -1   4  -3   33.42    2.40
   2  -5   3    3.57    0.30
  -2   5  -3    4.16    0.36
  -2   5  -3    3.70    0.31
  -3   6  -3    7.74    0.66
  -3   6  -3    7.21    0.56
  -4   7  -3    1.05    0.17
  -4   7  -3    1.04    0.30
  -2  -2   3    3.74    0.29
  -1  -3   3    1.80    0.19
  -1  -3   3    2.22    0.20
  -1  -3   3    1.93    0.19
   1   3  -3    2.17    0.22
   0  -4   3    0.00    0.09
   0  -4   3   -0.04    0.07
   0  -4   3   -0.05    0.06
   0  -4   3    0.09    0.09
   0   4  -3    0.02    0.07
   0   4  -3    0.01    0.09
   0   4  -3   -0.02    0.07
   1  -5   3   11.91    0.83
  -1   5  -3   11.73    0.83
  -1   5  -3   11.77    0.83
  -1   5  -3   10.57    0.82
   2  -6   3    8.32    0.63
  -2   6  -3    9.17    0.67
  -2   6  -3    8.24    0.63
   3  -7   3    4.92    0.44
  -3   7  -3    5.52    0.45
  -3   7  -3    6.38    0.54
  -4   8  -3    9.10    0.85
  -4   8  -3    9.39    0.73
  -3  -2   3    3.31    0.29
  -2  -3   3    0.05    0.07
   2   3  -3   -0.03    0.08
  -1  -4   3   36.32    2.62
  -1  -4   3   38.03    2.62
  -1  -4   3   35.77    2.62
  -1  -4   3   37.39    2.61
   1   4  -3   43.65    2.64
   1   4  -3   35.03    2.62
   0  -5   3    3.76    0.30
   0  -5   3    4.16    0.31
   0  -5   3    3.38    0.31
   0  -5   3    3.77    0.32
   0   5  -3    4.25    0.36
   0   5  -3    3.57    0.33
   0   5  -3    3.41    0.29
   1  -6   3    6.93    0.50
  -1   6  -3    6.51    0.49
  -1   6  -3    6.12    0.49
  -1   6  -3    6.39    0.50
   2  -7   3    0.55    0.13
  -2   7  -3    0.82    0.13
  -2   7  -3    0.85    0.18
   3  -8   3    1.94    0.23
  -3   8  -3    2.28    0.31
  -3   8  -3    2.14    0.24
   4  -9   3    1.07    0.20
  -4   9  -3    1.03    0.20
  -4   9  -3    0.90    0.29
  -3  -3   3    0.00    0.09
  -2  -4   3    3.72    0.32
   2   4  -3    3.79    0.33
  -1  -5   3   13.21    0.90
  -1  -5   3   13.09    0.91
  -1  -5   3   12.48    0.90
  -1  -5   3   11.20    0.92
  -1  -5   3   12.71    0.92
   1   5  -3   14.73    0.94
   1   5  -3   11.98    0.90
   0  -6   3   -0.07    0.07
   0  -6   3   -0.06    0.06
   0  -6   3   -0.06    0.08
   0  -6   3   -0.07    0.08
   0   6  -3    0.04    0.07
   0   6  -3    0.05    0.11
   1  -7   3    4.61    0.38
   1  -7   3    4.31    0.35
  -1   7  -3    4.41    0.37
  -1   7  -3    4.78    0.37
  -1   7  -3    4.40    0.33
  -1   7  -3    4.21    0.37
  -1   7  -3    5.04    0.34
   2  -8   3    0.07    0.11
  -2   8  -3    0.00    0.09
  -2   8  -3    0.09    0.12
   3  -9   3    1.87    0.24
  -3   9  -3    1.83    0.31
  -3   9  -3    2.28    0.25
   4 -10   3    0.02    0.16
  -4  10  -3    0.25    0.22
  -4  10  -3    0.15    0.15
  -4  -3   3   -0.04    0.10
  -3  -4   3    0.07    0.10
  -2  -5   3    4.02    0.37
   2   5  -3    4.66    0.38
  -1  -6   3    7.51    0.53
  -1  -6   3    7.08    0.51
  -1  -6   3    7.26    0.51
  -1  -6   3    6.01    0.54
  -1  -6   3    6.33    0.53
   1   6  -3    6.53    0.52
   1   6  -3    7.83    0.56
   0  -7   3   56.55    4.11
   0  -7   3   53.39    4.12
   0  -7   3   59.39    4.13
   0  -7   3   61.97    4.12
   0   7  -3   56.96    4.13
   0   7  -3   67.00    4.11
   1  -8   3   14.41    0.92
   1  -8   3   12.42    0.89
  -1   8  -3   11.33    0.90
  -1   8  -3   11.93    0.90
  -1   8  -3   13.10    0.92
  -1   8  -3   11.80    0.88
  -1   8  -3   12.40    0.88
   2  -9   3   -0.10    0.11
  -2   9  -3    0.15    0.15
  -2   9  -3   -0.12    0.09
   3 -10   3    0.19    0.14
  -3  10  -3    0.19    0.14
  -3  10  -3    0.28    0.19
   4 -11   3    0.14    0.18
  -4  11  -3    0.40    0.18
  -4  11  -3   -0.05    0.22
  -5  -3   3    2.22    0.25
  -4  -4   3    0.86    0.16
  -3  -5   3    1.28    0.19
   3   5  -3    1.38    0.20
  -2  -6   3    9.01    0.73
   2   6  -3   10.41    0.74
  -1  -7   3    4.90    0.42
  -1  -7   3    4.73    0.43
  -1  -7   3    5.08    0.39
  -1  -7   3    5.15    0.39
  -1  -7   3    5.04    0.42
   1   7  -3    5.05    0.45
   1   7  -3    5.63    0.40
   0  -8   3   -0.03    0.10
   0  -8   3   -0.05    0.10
   0  -8   3   -0.08    0.09
   0  -8   3    0.02    0.13
   0   8  -3   -0.02    0.12
   0   8  -3    0.06    0.08
   1  -9   3    5.47    0.42
   1  -9   3    4.81    0.37
  -1   9  -3    4.76    0.39
  -1   9  -3    4.10    0.39
  -1   9  -3    4.28    0.35
  -1   9  -3    4.51    0.36
  -1   9  -3    4.78    0.41
   2 -10   3    0.36    0.14
  -2  10  -3    0.24    0.17
  -2  10  -3    0.16    0.13
   3 -11   3    0.22    0.17
  -3  11  -3    0.70    0.17
  -3  11  -3    0.21    0.20
   4 -12   3   -0.21    0.18
  -4  12  -3    0.16    0.23
  -4  12  -3   -0.08    0.20
  -5  -4   3    1.48    0.21
  -4  -5   3   -0.04    0.12
  -3  -6   3    7.05    0.56
   3   6  -3    6.55    0.56
  -2  -7   3    0.59    0.11
  -2  -7   3    0.85    0.15
   2   7  -3    0.66    0.16
  -1  -8   3   14.12    0.98
  -1  -8   3   14.03    0.98
  -1  -8   3   14.69    1.01
  -1  -8   3   13.72    1.01
  -1  -8   3   12.57    1.02
   1   8  -3   12.94    0.99
   1   8  -3   14.47    1.04
   0  -9   3    1.60    0.18
   0  -9   3    1.73    0.23
   0  -9   3    1.43    0.21
   0   9  -3    2.05    0.25
   0   9  -3    1.57    0.18
   1 -10   3    1.64    0.23
   1 -10   3    1.36    0.18
  -1  10  -3    1.53    0.17
  -1  10  -3    1.43    0.15
  -1  10  -3    1.23    0.19
  -1  10  -3    1.55    0.20
  -1  10  -3    1.69    0.21
   2 -11   3    2.10    0.26
  -2  11  -3    1.80    0.20
  -2  11  -3    1.93    0.29
  -2  11  -3    2.00    0.20
  -2  11  -3    1.85    0.25
   3 -12   3   -0.18    0.14
  -3  12  -3    0.00    0.18
  -3  12  -3    0.18    0.16
   4 -13   3    0.50    0.24
  -4  13  -3    1.00    0.29
  -5  -5   3    0.81    0.19
  -4  -6   3    0.36    0.16
   4   6  -3    0.21    0.17
  -3  -7   3    5.56    0.51
   3   7  -3    5.85    0.51
  -2  -8   3   -0.02    0.09
  -2  -8   3    0.04    0.11
   2   8  -3    0.11    0.13
  -1  -9   3    5.03    0.40
  -1  -9   3    4.74    0.39
  -1  -9   3    5.74    0.44
  -1  -9   3    4.77    0.45
  -1  -9   3    4.86    0.43
   1   9  -3    4.58    0.46
   1   9  -3    5.31    0.41
   0 -10   3   -0.07    0.11
   0 -10   3   -0.02    0.09
   0 -10   3    0.00    0.12
   0  10  -3    0.04    0.13
   0  10  -3   -0.03    0.08
   1 -11   3    5.36    0.47
   1 -11   3    4.84    0.43
  -1  11  -3    5.05    0.40
  -1  11  -3    4.87    0.41
  -1  11  -3    5.54    0.44
  -1  11  -3    4.84    0.44
  -1  11  -3    5.61    0.46
   2 -12   3    1.59    0.25
  -2  12  -3    1.71    0.19
  -2  12  -3    1.65    0.21
  -2  12  -3    1.63    0.25
   3 -13   3    1.11    0.24
  -3  13  -3    1.10    0.26
   4 -14   3    2.93    0.42
  -4  14  -3    2.83    0.44
  -5  -6   3    0.95    0.20
   5   6  -3    1.17    0.23
  -4  -7   3    0.84    0.21
   4   7  -3    1.18    0.22
  -3  -8   3    2.02    0.26
   3   8  -3    2.13    0.28
  -2  -9   3    0.11    0.12
  -2  -9   3   -0.09    0.10
   2   9  -3   -0.13    0.14
  -1 -10   3    1.93    0.24
  -1 -10   3    1.47    0.17
  -1 -10   3    0.97    0.17
  -1 -10   3    1.43    0.18
   1  10  -3    1.31    0.18
   1  10  -3    0.94    0.23
   0  11  -3    0.22    0.14
   0  11  -3    0.26    0.10
   1 -12   3    1.19    0.19
   1 -12   3    1.33    0.22
  -1  12  -3    1.29    0.16
  -1  12  -3    1.17    0.20
  -1  12  -3    1.72    0.17
  -1  12  -3    1.49    0.22
   2 -13   3    4.19    0.45
  -2  13  -3    4.27    0.36
  -2  13  -3    4.29    0.37
   3 -14   3    3.26    0.41
  -3  14  -3    3.82    0.46
  -5  -7   3    3.24    0.35
   5   7  -3    2.69    0.35
  -4  -8   3    8.41    0.73
   4   8  -3    8.92    0.73
  -3  -9   3    1.93    0.26
   3   9  -3    1.74    0.28
  -2 -10   3    0.33    0.15
  -2 -10   3    0.25    0.13
   2  10  -3    0.21    0.18
  -1 -11   3    5.52    0.46
  -1 -11   3    5.15    0.43
  -1 -11   3    5.56    0.49
   1  11  -3    4.37    0.51
   1  11  -3    5.25    0.44
   0 -12   3   -0.04    0.13
   0 -12   3   -0.10    0.13
   0 -12   3    0.14    0.12
   0 -12   3    0.04    0.11
   0  12  -3   -0.19    0.14
   0  12  -3    0.11    0.11
   1 -13   3    2.72    0.33
  -1  13  -3    2.56    0.30
  -1  13  -3    3.40    0.34
  -1  13  -3    2.82    0.25
  -1  13  -3    2.07    0.26
  -1  13  -3    2.56    0.31
   2 -14   3    0.66    0.21
  -2  14  -3    1.18    0.17
  -2  14  -3    1.24    0.19
   3 -15   3    2.45    0.36
  -4  -9   3    1.17    0.23
   4   9  -3    1.13    0.24
  -3 -10   3    0.31    0.15
   3  10  -3   -0.07    0.17
  -2 -11   3    1.85    0.28
  -2 -11   3    2.04    0.27
   2  11  -3    1.64    0.28
  -1 -12   3    1.89    0.27
  -1 -12   3    1.24    0.20
  -1 -12   3    1.73    0.22
   1  12  -3    1.48    0.20
   1  12  -3    1.10    0.28
   0 -13   3    0.02    0.13
   0 -13   3    0.04    0.15
   0 -13   3    0.11    0.16
   0  13  -3   -0.05    0.11
   0  13  -3   -0.18    0.15
   1 -14   3    7.00    0.63
  -1  14  -3    8.65    0.64
  -1  14  -3    6.80    0.55
  -1  14  -3    6.66    0.60
   2 -15   3    0.41    0.20
  -2  15  -3    0.50    0.14
  -2  15  -3    0.75    0.14
   3 -16   3    3.64    0.46
  -3  16  -3    3.72    0.48
  -4 -10   3    0.08    0.17
   4  10  -3    0.26    0.20
  -3 -11   3    0.41    0.17
   3  11  -3    0.26    0.20
  -2 -12   3    1.68    0.24
   2  12  -3    1.78    0.29
  -1 -13   3    2.56    0.28
  -1 -13   3    2.83    0.35
   1  13  -3    2.18    0.36
   1  13  -3    3.12    0.32
   0 -14   3    0.35    0.18
   0 -14   3    0.04    0.13
   0  14  -3    0.09    0.16
   0  14  -3    0.08    0.12
   1 -15   3    0.12    0.17
  -1  15  -3    0.13    0.09
  -1  15  -3    0.30    0.18
   2 -16   3    1.03    0.26
  -2  16  -3    1.72    0.22
  -2  16  -3    1.56    0.23
   3 -17   3    1.29    0.32
  -3  17  -3    1.81    0.35
  -4 -11   3    0.31    0.19
   4  11  -3    0.58    0.23
  -3 -12   3    0.14    0.14
   3  12  -3   -0.20    0.18
   2  13  -3    5.04    0.55
  -1 -14   3    6.56    0.60
  -1 -14   3    8.08    0.67
   1  14  -3    8.83    0.70
   1  14  -3    6.76    0.61
   0 -15   3    5.13    0.48
   0 -15   3    4.99    0.54
   0  15  -3    4.87    0.46
   0  15  -3    5.75    0.54
   1 -16   3    0.83    0.23
  -1  16  -3    1.16    0.25
  -1  16  -3    0.86    0.14
   2 -17   3    1.32    0.29
  -2  17  -3    2.06    0.25
  -2  17  -3    2.08    0.27
  -4 -12   3    0.14    0.17
   4  12  -3   -0.16    0.19
   3  13  -3    1.35    0.29
  -2 -14   3    0.61    0.13
   2  14  -3    1.28    0.27
  -1 -15   3    0.50    0.17
  -1 -15   3    0.15    0.20
   1  15  -3    0.38    0.16
   1  15  -3   -0.07    0.19
   0 -16   3   -0.21    0.14
   0 -16   3    0.16    0.21
   0  16  -3    0.01    0.17
   0  16  -3    0.07    0.13
   1 -17   3    0.03    0.19
  -1  17  -3    0.38    0.12
  -1  17  -3    0.56    0.22
   2 -18   3   -0.06    0.18
  -2  18  -3    0.30    0.22
  -2  18  -3    0.47    0.16
  -4 -13   3    0.80    0.25
   4  13  -3    0.57    0.26
   3  14  -3    4.83    0.55
  -2 -15   3    0.47    0.13
   2  15  -3    0.39    0.22
  -1 -16   3    1.25    0.22
  -1 -16   3    1.46    0.28
   1  16  -3    1.36    0.22
   1  16  -3    1.13    0.27
   0 -17   3    0.66    0.21
   0 -17   3    0.61    0.26
   0  17  -3    0.56    0.17
   0  17  -3    0.46    0.21
   1 -18   3    0.03    0.20
  -1  18  -3    0.05    0.18
  -1  18  -3    0.11    0.10
   2 -19   3    5.88    0.66
  -2  19  -3    5.91    0.64
  -2  19  -3    6.89    0.57
   4  14  -3    2.84    0.44
   3  15  -3    3.11    0.43
  -2 -16   3    0.95    0.17
   2  16  -3    1.40    0.31
  -1 -17   3   -0.27    0.21
  -1 -17   3    0.45    0.18
   1  17  -3    0.43    0.25
   1  17  -3    0.63    0.17
   0 -18   3   -0.15    0.17
   0 -18   3    0.20    0.24
   0  18  -3    0.57    0.21
   0  18  -3    0.32    0.14
   1 -19   3    0.44    0.27
  -1  19  -3    1.14    0.28
  -1  19  -3    0.87    0.15
   3  16  -3    4.43    0.55
  -2 -17   3    1.15    0.19
   2  17  -3    1.55    0.32
  -1 -18   3   -0.21    0.18
  -1 -18   3   -0.19    0.16
   1  18  -3    0.15    0.15
   1  18  -3   -0.18    0.19
   0 -19   3   -0.41    0.17
   0 -19   3    0.20    0.24
   0  19  -3    0.22    0.15
   0  19  -3    0.10    0.19
   1 -20   3   -0.03    0.22
  -1  20  -3    0.24    0.22
   3  17  -3    2.11    0.39
  -2 -18   3    0.28    0.15
   2  18  -3    0.50    0.25
  -1 -19   3    0.51    0.21
  -1 -19   3    0.81    0.28
   1  19  -3    1.03    0.28
   1  19  -3    0.92    0.22
   0 -20   3    0.93    0.32
   0 -20   3    1.07    0.26
   0  20  -3    1.11    0.21
  -2 -19   3    4.09    0.39
  -1 -20   3    0.11    0.18
   1  20  -3    0.53    0.19
   1  20  -3    0.40    0.24
   0 -21   3   15.44    1.21
   0 -21   3   16.13    1.29
   0  21  -3   13.71    1.14
  -1 -21  -4    0.22    0.20
   0  21   4    0.71    0.17
   0 -21  -4    0.58    0.31
   0 -21  -4    0.02    0.23
   1  20   4    0.84    0.22
   1  20   4    0.35    0.25
  -1 -20  -4    0.42    0.20
   2  19   4    0.46    0.24
  -2 -19  -4   -0.15    0.14
  -1  21   4    0.61    0.25
   0  20   4    2.23    0.28
   0 -20  -4    2.39    0.44
   0 -20  -4    2.12    0.36
   1  19   4    1.93    0.29
   1  19   4    1.48    0.31
  -1 -19  -4    0.69    0.22
  -1 -19  -4    1.60    0.33
   2  18   4    2.64    0.40
  -2 -18  -4    1.90    0.25
   3  17   4    0.60    0.27
  -1  20   4    0.72    0.14
  -1  20   4    0.73    0.25
   1 -20  -4    0.41    0.28
   0  19   4    1.37    0.30
   0  19   4    0.91    0.19
   0 -19  -4    0.62    0.28
   0 -19  -4    0.58    0.23
   1  18   4    7.16    0.66
   1  18   4    9.48    0.77
  -1 -18  -4    7.84    0.74
  -1 -18  -4    6.63    0.65
   2  17   4    0.24    0.22
  -2 -17  -4   -0.09    0.12
   3  16   4    0.59    0.27
  -1  19   4    1.23    0.28
  -1  19   4    1.41    0.19
   1 -19  -4    2.04    0.38
   0  18   4    0.25    0.23
   0  18   4    0.20    0.21
   0  18   4    0.16    0.13
   0 -18  -4   -0.02    0.22
   0 -18  -4   -0.05    0.18
   1  17   4    0.46    0.24
   1  17   4    0.79    0.19
  -1 -17  -4    0.62    0.24
  -1 -17  -4    0.48    0.18
   2  16   4   -0.02    0.20
  -2 -16  -4    0.13    0.12
   3  15   4    0.56    0.23
   4  14   4    1.56    0.36
  -2  19   4    0.56    0.17
  -2  19   4    0.51    0.22
   2 -19  -4    0.22    0.26
  -1  18   4    6.17    0.57
  -1  18   4    9.06    0.70
   1 -18  -4    8.14    0.73
   0  17   4    1.09    0.26
   0  17   4    1.23    0.28
   0  17   4    0.48    0.16
   0 -17  -4    0.78    0.25
   0 -17  -4    0.43    0.20
   1  16   4    0.10    0.15
   1  16   4   -0.13    0.18
  -1 -16  -4   -0.12    0.14
  -1 -16  -4   -0.11    0.19
   2  15   4    0.13    0.19
  -2 -15  -4   -0.04    0.11
   3  14   4    0.26    0.20
   4  13   4   -0.06    0.22
  -4 -13  -4    0.09    0.20
  -2  18   4    3.09    0.42
  -2  18   4    3.31    0.35
  -2  18   4    3.56    0.36
   2 -18  -4    2.62    0.44
  -1  17   4    0.57    0.12
  -1  17   4    0.75    0.22
   1 -17  -4    0.67    0.25
   0  16   4    0.74    0.17
   0  16   4    0.57    0.23
   0  16   4    0.88    0.26
   0 -16  -4    0.89    0.21
   0 -16  -4    0.72    0.24
   1  15   4    1.67    0.25
   1  15   4    2.16    0.33
  -1 -15  -4    1.49    0.23
  -1 -15  -4    1.56    0.29
   2  14   4    0.13    0.17
  -2 -14  -4   -0.10    0.10
   3  13   4    0.99    0.27
  -3 -13  -4    1.33    0.26
   4  12   4    1.52    0.33
  -4 -12  -4    1.39    0.27
  -2  17   4    0.20    0.18
  -2  17   4    0.04    0.11
  -2  17   4    0.06    0.12
   2 -17  -4    0.12    0.22
  -1  16   4    0.00    0.15
  -1  16   4    0.01    0.09
   1 -16  -4   -0.24    0.17
   0  15   4   -0.08    0.16
   0  15   4    0.35    0.14
   0  15   4   -0.16    0.17
   0 -15  -4   -0.10    0.16
   0 -15  -4   -0.15    0.15
   1  14   4    1.20    0.25
   1  14   4    1.17    0.21
  -1 -14  -4    1.30    0.26
  -1 -14  -4    1.18    0.20
   2  13   4    4.35    0.49
  -2 -13  -4    3.71    0.51
   3  12   4    6.55    0.67
  -3 -12  -4    7.41    0.65
   4  11   4    0.33    0.22
  -4 -11  -4    0.46    0.22
  -3  17   4    0.62    0.25
   3 -17  -4    0.50    0.26
  -2  16   4    0.56    0.15
  -2  16   4    0.35    0.20
  -2  16   4    0.52    0.14
   2 -16  -4    0.12    0.19
  -1  15   4    1.82    0.20
  -1  15   4    1.98    0.28
   1 -15  -4    1.70    0.30
   0  14   4    8.33    0.66
   0  14   4    7.65    0.71
   0  14   4    9.26    0.72
   0 -14  -4    7.21    0.70
   0 -14  -4    8.74    0.67
   1  13   4    2.52    0.36
   1  13   4    3.00    0.32
  -1 -13  -4    2.93    0.32
  -1 -13  -4    3.57    0.40
   2  12   4    3.30    0.41
  -2 -12  -4    3.36    0.37
   3  11   4    2.45    0.34
  -3 -11  -4    1.97    0.28
   4  10   4    0.41    0.21
  -4 -10  -4    0.19    0.18
  -3  16   4    1.06    0.28
   3 -16  -4    0.94    0.28
  -2  15   4    0.11    0.17
  -2  15   4    0.21    0.12
  -2  15   4    0.18    0.11
   2 -15  -4    0.05    0.19
  -1  14   4    0.91    0.20
  -1  14   4    1.16    0.15
  -1  14   4    1.06    0.21
   1 -14  -4    1.09    0.24
   0  13   4    0.43    0.13
   0 -13  -4    0.35    0.18
   0 -13  -4    0.06    0.12
   1  12   4    2.41    0.27
   1  12   4    2.80    0.36
   1  12   4    1.47    0.29
  -1 -12  -4    2.93    0.33
  -1 -12  -4    2.26    0.26
  -1 -12  -4    2.17    0.27
  -2 -11  -4    2.06    0.28
   3  10   4   12.91    0.97
  -3 -10  -4   11.33    0.95
   4   9   4    0.19    0.19
  -4  -9  -4    0.00    0.16
  -3  15   4    0.50    0.24
   3 -15  -4    0.23    0.22
  -2  14   4   -0.07    0.16
  -2  14   4    0.10    0.10
  -2  14   4    0.08    0.10
   2 -14  -4    0.01    0.18
  -1  13   4    2.62    0.31
  -1  13   4    2.78    0.33
  -1  13   4    3.10    0.34
  -1  13   4    2.96    0.28
  -1  13   4    3.32    0.27
   1 -13  -4    2.75    0.36
   0  12   4    2.55    0.33
   0  12   4    2.42    0.28
   0  12   4    2.87    0.34
   0 -12  -4    2.39    0.32
   0 -12  -4    2.59    0.27
   1  11   4   15.15    1.13
   1  11   4   15.27    1.18
   1  11   4   13.94    1.17
  -1 -11  -4   16.24    1.17
  -1 -11  -4   16.89    1.13
   2  10   4    5.18    0.52
  -2 -10  -4    4.97    0.48
  -2 -10  -4    5.13    0.45
   3   9   4   13.15    0.97
  -3  -9  -4   11.54    0.96
   4   8   4    0.09    0.19
  -4  -8  -4   -0.18    0.15
   5   7   4    0.43    0.21
  -5  -7  -4    0.57    0.19
  -3  14   4    0.55    0.21
   3 -14  -4    0.14    0.20
  -2  13   4    3.51    0.31
  -2  13   4    3.28    0.31
  -2  13   4    3.41    0.40
   2 -13  -4    2.71    0.37
  -1  12   4    1.91    0.26
  -1  12   4    2.91    0.29
  -1  12   4    2.31    0.24
  -1  12   4    3.10    0.31
  -1  12   4    2.55    0.25
   1 -12  -4    2.59    0.32
   1 -12  -4    1.92    0.25
   0  11   4    0.04    0.13
   0  11   4    0.24    0.11
   0  11   4    0.01    0.12
   0 -11  -4   -0.11    0.11
   0 -11  -4    0.01    0.13
   1  10   4    0.87    0.20
   1  10   4    1.56    0.19
   1  10   4    1.00    0.22
  -1 -10  -4    1.50    0.22
  -1 -10  -4    1.28    0.18
  -1 -10  -4    1.44    0.18
  -1 -10  -4    1.09    0.17
   2   9   4    3.52    0.40
  -2  -9  -4    3.10    0.35
  -2  -9  -4    3.41    0.33
   3   8   4    0.22    0.16
  -3  -8  -4    0.41    0.15
   4   7   4   -0.11    0.16
  -4  -7  -4   -0.01    0.14
   5   6   4    0.16    0.17
  -5  -6  -4    0.09    0.15
  -4  14   4    1.01    0.31
   4 -14  -4    1.22    0.29
  -3  13   4    0.88    0.26
   3 -13  -4    0.61    0.23
  -2  12   4    3.36    0.35
  -2  12   4    2.74    0.27
  -2  12   4    2.86    0.27
  -2  12   4    2.52    0.34
   2 -12  -4    3.44    0.39
  -1  11   4   13.91    1.05
  -1  11   4   15.19    1.01
  -1  11   4   15.28    1.01
   1 -11  -4   13.39    1.02
   1 -11  -4   11.79    1.05
   0  10   4    0.08    0.10
   0  10   4   -0.04    0.11
   0  10   4    0.05    0.13
   0 -10  -4    0.03    0.10
   0 -10  -4   -0.09    0.12
   1   9   4    0.20    0.12
   1   9   4    0.42    0.17
   1   9   4    0.56    0.12
  -1  -9  -4    0.45    0.11
  -1  -9  -4    0.70    0.16
  -1  -9  -4    0.71    0.12
  -1  -9  -4    0.41    0.12
   2   8   4    3.20    0.40
   2   8   4    3.83    0.39
  -2  -8  -4    3.92    0.34
  -2  -8  -4    4.11    0.38
   3   7   4   10.58    0.76
  -3  -7  -4    8.35    0.74
   4   6   4    1.68    0.25
  -4  -6  -4    1.79    0.24
  -5  -5  -4   -0.08    0.13
  -4  13   4   -0.20    0.20
   4 -13  -4    0.15    0.19
  -3  12   4    6.00    0.63
  -3  12   4    6.93    0.59
   3 -12  -4    6.50    0.61
  -2  11   4    2.75    0.29
   2 -11  -4    1.87    0.27
  -1  10   4    1.61    0.17
  -1  10   4    1.42    0.19
  -1  10   4    1.14    0.19
  -1  10   4    1.85    0.18
   1 -10  -4    1.13    0.21
   1 -10  -4    1.12    0.16
   0   9   4   -0.11    0.08
   0   9   4   -0.13    0.09
   0   9   4    0.04    0.11
   0  -9  -4   -0.03    0.11
   0  -9  -4   -0.04    0.09
   1   8   4   22.87    1.80
   1   8   4   25.63    1.84
  -1  -8  -4   25.50    1.80
  -1  -8  -4   25.71    1.83
  -1  -8  -4   28.93    1.83
  -1  -8  -4   25.55    1.80
   2   7   4    5.86    0.47
  -2  -7  -4    4.65    0.40
  -2  -7  -4    5.14    0.45
   3   6   4    1.11    0.21
  -3  -6  -4    1.54    0.21
   4   5   4   -0.31    0.12
  -4  -5  -4   -0.16    0.11
  -5  -4  -4   -0.05    0.13
  -4  12   4    1.10    0.31
  -4  12   4    1.00    0.22
   4 -12  -4    1.11    0.26
  -3  11   4    2.23    0.29
  -3  11   4    2.12    0.36
   3 -11  -4    2.48    0.31
  -2  10   4    4.08    0.44
   2 -10  -4    5.26    0.45
  -1   9   4    0.50    0.12
  -1   9   4    0.29    0.12
  -1   9   4    0.36    0.09
  -1   9   4    0.37    0.08
  -1   9   4    0.16    0.11
   1  -9  -4    0.31    0.14
   1  -9  -4    0.23    0.09
   0   8   4    9.40    0.61
   0   8   4    8.28    0.64
   0   8   4    7.76    0.64
   0  -8  -4    7.30    0.63
   0  -8  -4    7.77    0.60
   1   7   4   11.44    0.84
   1   7   4   11.46    0.88
  -1  -7  -4   11.60    0.84
  -1  -7  -4   12.79    0.87
  -1  -7  -4   11.92    0.84
  -1  -7  -4   10.98    0.86
  -2  -6  -4    4.70    0.41
  -2  -6  -4    4.61    0.36
   3   5   4    0.31    0.15
  -3  -5  -4    0.32    0.13
  -4  -4  -4    1.35    0.19
  -5  -3  -4   -0.20    0.11
  -4  11   4    0.20    0.16
  -4  11   4    0.37    0.25
   4 -11  -4   -0.07    0.17
  -3  10   4   10.49    0.85
  -3  10   4   11.01    0.92
   3 -10  -4   11.45    0.86
  -2   9   4    3.03    0.35
  -2   9   4    2.53    0.29
   2  -9  -4    3.13    0.33
  -1   8   4   21.59    1.68
  -1   8   4   25.26    1.65
  -1   8   4   21.52    1.67
  -1   8   4   22.85    1.64
  -1   8   4   22.85    1.68
  -1   8   4   23.85    1.68
   1  -8  -4   24.64    1.69
   1  -8  -4   25.88    1.66
   0   7   4   -0.12    0.08
   0   7   4   -0.11    0.09
   0   7   4    0.06    0.08
   0  -7  -4    0.05    0.08
   0  -7  -4   -0.06    0.10
   0  -7  -4    0.01    0.07
   1   6   4    5.46    0.41
   1   6   4    5.08    0.45
  -1  -6  -4    5.35    0.40
  -1  -6  -4    5.40    0.40
  -1  -6  -4    4.98    0.43
  -1  -6  -4    5.46    0.43
   2   5   4    0.07    0.12
  -2  -5  -4    0.08    0.10
   3   4   4   25.55    1.86
  -3  -4  -4   26.88    1.86
  -4  -3  -4    0.43    0.13
  -5  -2  -4    0.15    0.11
  -4  10   4   -0.20    0.13
  -4  10   4    0.00    0.22
   4 -10  -4   -0.12    0.15
  -3   9   4   11.75    0.89
  -3   9   4   11.88    0.96
   3  -9  -4   11.32    0.88
  -2   8   4    3.19    0.36
  -2   8   4    3.41    0.32
   2  -8  -4    3.04    0.33
  -1   7   4   10.44    0.74
  -1   7   4    8.96    0.72
  -1   7   4    9.75    0.73
  -1   7   4    9.51    0.74
  -1   7   4   10.10    0.72
   1  -7  -4    8.76    0.74
   1  -7  -4   11.50    0.71
   0   6   4    2.55    0.25
   0   6   4    2.03    0.21
   0   6   4    2.07    0.24
   0  -6  -4    2.53    0.21
   0  -6  -4    1.85    0.24
   1   5   4    2.11    0.26
   1   5   4    2.39    0.21
  -1  -5  -4    2.83    0.25
  -1  -5  -4    2.36    0.21
  -1  -5  -4    2.16    0.25
  -1  -5  -4    2.77    0.21
   2   4   4   32.14    2.33
  -2  -4  -4   34.41    2.34
  -3  -3  -4   52.56    3.66
  -4  -2  -4    0.34    0.11
  -4   9   4   -0.03    0.13
  -4   9   4   -0.05    0.21
   4  -9  -4   -0.21    0.14
  -3   8   4    0.34    0.14
  -3   8   4    0.53    0.22
   3  -8  -4    0.36    0.14
  -2   7   4    4.42    0.39
  -2   7   4    4.18    0.44
   2  -7  -4    5.12    0.40
  -1   6   4    4.63    0.36
  -1   6   4    4.37    0.35
  -1   6   4    4.15    0.37
  -1   6   4    3.97    0.35
  -1   6   4    4.64    0.35
   1  -6  -4    4.90    0.38
   0   5   4   -0.10    0.08
   0   5   4    0.04    0.08
   0   5   4   -0.03    0.06
   0   5   4    0.04    0.09
   0  -5  -4   -0.04    0.07
   0  -5  -4   -0.08    0.06
   0  -5  -4    0.05    0.10
   1   4   4   10.45    0.69
   1   4   4    8.53    0.65
  -1  -4  -4   10.24    0.67
  -1  -4  -4    8.73    0.65
  -1  -4  -4    8.08    0.67
   2   3   4  121.63    8.78
  -2  -3  -4  132.43    8.78
  -3  -2  -4   43.82    3.05
  -4   8   4    0.07    0.12
  -4   8   4    0.39    0.23
  -3   7   4    8.64    0.80
  -3   7   4    9.72    0.71
   3  -7  -4    9.40    0.71
  -2   6   4    4.74    0.46
  -2   6   4    4.96    0.41
   2  -6  -4    5.31    0.41
  -1   5   4    1.94    0.19
  -1   5   4    1.93    0.22
  -1   5   4    2.05    0.21
  -1   5   4    2.21    0.19
  -1   5   4    1.93    0.19
   1  -5  -4    2.31    0.22
   0   4   4    7.25    0.58
   0   4   4    8.84    0.58
   0   4   4    7.47    0.56
   0   4   4    7.72    0.58
   0  -4  -4    8.09    0.57
   0  -4  -4    7.74    0.56
   0  -4  -4    7.19    0.58
   1   3   4   23.61    1.64
  -1  -3  -4   24.36    1.63
  -1  -3  -4   21.95    1.64
   2   2   4   88.63    6.98
  -2  -2  -4  103.07    7.02
  -2  -2  -4  111.72    6.99
  -3  -1  -4    9.83    0.81
  -3  -1  -4    9.74    0.71
  -4   0  -4   -0.04    0.23
  -4   7   4    0.12    0.11
  -4   7   4   -0.20    0.20
  -3   6   4    1.84    0.30
  -3   6   4    1.37    0.18
  -2   5   4    0.16    0.08
  -2   5   4    0.14    0.14
   2  -5  -4    0.17    0.10
  -1   4   4    7.78    0.56
  -1   4   4    7.72    0.57
  -1   4   4    6.70    0.57
  -1   4   4    7.38    0.60
  -1   4   4    8.53    0.57
   1  -4  -4    9.08    0.58
   0   3   4   -0.06    0.07
   0   3   4    0.08    0.06
   0   3   4   -0.01    0.06
   0  -3  -4    0.02    0.08
   0  -3  -4    0.02    0.07
   0  -3  -4    0.03    0.06
   1   2   4  160.43   10.19
  -1  -2  -4  145.80   10.18
  -1  -2  -4  136.74   10.19
  -2  -1  -4    2.27    0.27
  -2  -1  -4    2.43    0.21
  -3   0  -4    1.05    0.23
  -4   1  -4   -0.13    0.22
  -5   2  -4   -0.41    0.30
  -5   7   4    0.72    0.34
  -4   6   4    1.60    0.33
  -3   5   4    0.31    0.20
  -3   5   4    0.29    0.10
  -2   4   4   29.35    1.91
  -2   4   4   24.98    1.97
  -1   3   4   17.99    1.33
  -1   3   4   19.32    1.34
  -1   3   4   19.31    1.36
   1  -3  -4   19.87    1.34
   0   2   4   39.58    2.85
   0   2   4   42.22    2.84
   0   2   4   43.26    2.83
   0   2   4   42.51    2.83
   0   2   4   41.32    2.84
   0  -2  -4   41.61    2.84
   0  -2  -4   36.48    2.84
   0  -2  -4   40.31    2.84
   1   1   4   34.87    2.17
  -1  -1  -4   29.87    2.17
  -1  -1  -4   29.93    2.16
  -1  -1  -4   30.08    2.17
  -2   0  -4    9.03    0.70
  -3   1  -4    7.07    0.63
  -4   2  -4    2.23    0.38
  -5   3  -4    0.08    0.32
  -5   6   4   -0.17    0.27
  -4   5   4   -0.10    0.22
  -3   4   4   26.95    1.99
  -2   3   4   94.63    7.22
  -2   3   4  112.38    7.17
  -1   2   4  131.05    8.76
  -1   2   4  117.12    8.73
  -1   2   4  123.82    8.73
   1  -2  -4  134.68    8.74
   0   1   4   -0.02    0.06
   0   1   4   -0.13    0.05
   0   1   4   -0.08    0.06
   0   1   4   -0.05    0.04
   0  -1  -4   -0.05    0.05
   0  -1  -4   -0.03    0.05
   0  -1  -4    0.04    0.07
   1   0   4   65.86    4.47
  -1   0  -4   63.60    4.48
  -2   1  -4    4.68    0.42
  -3   2  -4   -0.13    0.14
  -4   3  -4   -0.15    0.20
  -5   4  -4   -0.39    0.29
  -5   5   4   -0.37    0.28
  -4   4   4    1.21    0.33
  -3   3   4   51.96    3.71
  -2   2   4   78.55    5.49
  -1   1   4   30.09    2.27
  -1   1   4   36.05    2.24
  -1   1   4   29.46    2.24
   1  -1  -4   33.49    2.25
   0   0   4  264.97   18.17
   0   0   4  282.42   18.18
   0   0   4  263.18   18.17
   0   0   4  273.43   18.18
   0   0  -4  239.20   18.19
   0   0  -4  239.50   18.17
   0   0  -4  282.71   18.17
   1  -1   4    8.81    0.63
  -1   1  -4    8.97    0.62
  -1   1  -4    8.51    0.64
  -2   2  -4    3.27    0.33
  -3   3  -4   -0.03    0.16
  -4   4  -4    0.75    0.26
  -5   5  -4    1.76    0.42
  -5   4   4   -0.12    0.32
  -4   3   4    0.89    0.31
  -3   2   4   40.98    2.95
  -2   1   4    2.20    0.27
  -1   0   4   67.76    5.09
  -1   0   4   78.63    5.10
  -1   0   4   80.31    5.09
  -1   0   4   67.90    5.12
   1   0  -4   73.87    5.10
   0  -1   4   -0.05    0.06
   0  -1   4   -0.06    0.07
   0  -1   4   -0.04    0.05
   0  -1   4   -0.12    0.06
   0   1  -4   -0.07    0.07
   0   1  -4   -0.11    0.06
   0   1  -4    0.00    0.06
   1  -2   4    4.83    0.38
  -1   2  -4    5.15    0.37
  -2   3  -4    0.22    0.12
  -3   4  -4    1.01    0.13
  -3   4  -4    1.05    0.23
  -4   5  -4    0.20    0.21
  -5   6  -4    2.90    0.50
  -4   2   4   -0.04    0.26
  -3   1   4    9.88    0.85
  -2   0   4   10.59    0.82
  -2   0   4   10.33    0.74
  -2   0   4   10.46    0.74
  -1  -1   4    9.41    0.68
  -1  -1   4   10.44    0.68
  -1  -1   4    8.59    0.67
  -1  -1   4    9.31    0.68
   1   1  -4    9.89    0.69
   0  -2   4   29.24    1.94
   0  -2   4   26.58    1.93
   0  -2   4   28.61    1.95
   0  -2   4   24.26    1.94
   0   2  -4   30.80    1.94
   0   2  -4   29.70    1.95
   0   2  -4   25.68    1.94
   1  -3   4   17.06    1.18
  -1   3  -4   16.35    1.18
  -1   3  -4   15.93    1.18
  -1   3  -4   17.79    1.18
   2  -4   4    8.22    0.63
   2  -4   4    7.14    0.64
  -2   4  -4   10.74    0.69
  -2   4  -4    9.35    0.63
  -3   5  -4   17.84    1.33
  -3   5  -4   17.26    1.25
  -4   6  -4    2.49    0.28
  -4   6  -4    2.78    0.40
  -5   7  -4    0.13    0.25
  -3   0   4    1.18    0.27
  -2  -1   4    4.35    0.32
  -2  -1   4    3.79    0.31
  -1  -2   4    5.45    0.37
  -1  -2   4    4.73    0.37
  -1  -2   4    4.39    0.38
   1   2  -4    5.32    0.39
   0  -3   4   -0.01    0.08
   0  -3   4    0.02    0.08
   0  -3   4   -0.08    0.06
   0  -3   4   -0.03    0.06
   0   3  -4   -0.02    0.08
   0   3  -4   -0.01    0.10
   0   3  -4    0.01    0.06
   1  -4   4    3.11    0.26
  -1   4  -4    2.97    0.24
  -1   4  -4    2.93    0.26
  -1   4  -4    2.85    0.25
   2  -5   4   23.84    1.69
  -2   5  -4   27.13    1.74
  -2   5  -4   21.86    1.69
  -3   6  -4   12.34    0.91
  -3   6  -4   12.68    0.99
  -4   7  -4    2.07    0.24
  -4   7  -4    1.74    0.35
  -3  -1   4    6.98    0.52
  -2  -2   4    3.13    0.24
   2   2  -4    2.96    0.25
   2   2  -4    2.45    0.24
  -1  -3   4   16.97    1.27
  -1  -3   4   18.71    1.27
  -1  -3   4   17.45    1.27
   1   3  -4   19.12    1.28
   0  -4   4    3.40    0.26
   0  -4   4    3.68    0.28
   0  -4   4    2.72    0.28
   0  -4   4    3.21    0.29
   0   4  -4    3.13    0.30
   0   4  -4    3.45    0.32
   0   4  -4    3.42    0.27
   1  -5   4   37.75    2.35
  -1   5  -4   31.44    2.35
  -1   5  -4   34.57    2.35
  -1   5  -4   30.97    2.34
   2  -6   4   26.36    1.91
  -2   6  -4   29.04    1.95
  -2   6  -4   26.39    1.91
   3  -7   4    5.48    0.47
  -3   7  -4    6.03    0.48
  -3   7  -4    6.51    0.58
  -4   8  -4    0.86    0.27
  -4   8  -4    0.66    0.16
  -3  -2   4   -0.09    0.08
  -2  -3   4    0.16    0.08
   2   3  -4    0.27    0.10
  -1  -4   4    3.24    0.25
  -1  -4   4    2.94    0.27
  -1  -4   4    2.89    0.24
  -1  -4   4    2.71    0.27
  -1  -4   4    3.52    0.27
   1   4  -4    3.12    0.29
   1   4  -4    3.22    0.25
   0  -5   4   -0.11    0.06
   0  -5   4    0.11    0.09
   0  -5   4    0.06    0.09
   0  -5   4    0.07    0.07
   0   5  -4    0.07    0.11
   0   5  -4   -0.16    0.06
   1  -6   4    1.00    0.12
   1  -6   4    1.40    0.16
  -1   6  -4    0.91    0.13
  -1   6  -4    1.25    0.14
  -1   6  -4    0.83    0.14
   2  -7   4   -0.04    0.09
  -2   7  -4   -0.06    0.08
  -2   7  -4    0.13    0.12
   3  -8   4    0.16    0.13
  -3   8  -4    0.29    0.17
  -3   8  -4   -0.10    0.11
   4  -9   4    0.14    0.14
  -4   9  -4    0.04    0.14
  -4   9  -4    0.12    0.21
  -4  -2   4    1.83    0.20
  -3  -3   4    0.10    0.10
  -2  -4   4    8.76    0.69
   2   4  -4    9.81    0.70
  -1  -5   4   36.59    2.47
  -1  -5   4   34.50    2.46
  -1  -5   4   38.89    2.49
  -1  -5   4   33.98    2.49
  -1  -5   4   33.24    2.49
   1   5  -4   37.04    2.50
   1   5  -4   34.63    2.47
   0  -6   4    2.78    0.25
   0  -6   4    2.96    0.28
   0  -6   4    3.36    0.28
   0  -6   4    2.87    0.29
   0   6  -4    3.35    0.26
   0   6  -4    2.52    0.29
   1  -7   4    0.19    0.11
   1  -7   4    0.14    0.07
  -1   7  -4    0.11    0.05
  -1   7  -4    0.09    0.08
  -1   7  -4    0.10    0.06
  -1   7  -4   -0.03    0.08
  -1   7  -4    0.07    0.08
   2  -8   4    0.05    0.11
  -2   8  -4   -0.04    0.09
  -2   8  -4    0.00    0.14
   3  -9   4    0.92    0.18
  -3   9  -4    1.12    0.18
  -3   9  -4    0.79    0.23
   4 -10   4   -0.11    0.14
  -4  10  -4    0.14    0.15
  -4  10  -4   -0.06    0.21
  -4  -3   4   -0.05    0.10
  -3  -4   4    0.93    0.16
   3   4  -4    0.90    0.16
  -2  -5   4   24.84    1.86
   2   5  -4   27.75    1.87
  -1  -6   4    1.26    0.16
  -1  -6   4    1.08    0.17
  -1  -6   4    1.44    0.14
  -1  -6   4    1.35    0.15
  -1  -6   4    1.03    0.15
   1   6  -4    1.32    0.19
   1   6  -4    1.03    0.14
   0  -7   4   -0.02    0.08
   0  -7   4   -0.01    0.07
   0  -7   4    0.03    0.07
   0  -7   4   -0.02    0.10
   0   7  -4   -0.04    0.07
   0   7  -4   -0.08    0.11
   1  -8   4    0.64    0.10
   1  -8   4    0.57    0.14
  -1   8  -4    0.60    0.12
  -1   8  -4    0.63    0.10
  -1   8  -4    0.60    0.08
  -1   8  -4    0.39    0.11
  -1   8  -4    0.47    0.11
   2  -9   4    0.12    0.12
  -2   9  -4    0.25    0.12
  -2   9  -4    0.36    0.16
   3 -10   4    0.49    0.17
  -3  10  -4    0.43    0.20
  -3  10  -4    0.36    0.15
   4 -11   4   -0.16    0.15
  -4  11  -4    0.11    0.21
  -4  11  -4    0.04    0.16
  -5  -3   4    0.40    0.15
  -4  -4   4    1.05    0.18
  -3  -5   4   15.28    1.15
   3   5  -4   16.05    1.15
  -2  -6   4   28.10    2.07
   2   6  -4   30.31    2.08
  -1  -7   4    0.17    0.08
  -1  -7   4    0.18    0.10
  -1  -7   4    0.16    0.08
  -1  -7   4    0.04    0.08
  -1  -7   4    0.09    0.11
   1   7  -4    0.06    0.12
   1   7  -4    0.14    0.08
   0  -8   4   12.80    0.99
   0  -8   4   13.19    0.93
   0  -8   4   11.44    0.90
   0  -8   4   11.92    0.92
   0   8  -4   11.80    0.93
   0   8  -4   13.49    0.90
   1  -9   4    0.15    0.11
   1  -9   4    0.19    0.09
  -1   9  -4    0.15    0.07
  -1   9  -4    0.24    0.08
  -1   9  -4    0.24    0.09
  -1   9  -4    0.24    0.11
  -1   9  -4    0.08    0.09
   2 -10   4    3.02    0.33
  -2  10  -4    3.37    0.39
  -2  10  -4    3.23    0.35
   3 -11   4    0.65    0.19
  -3  11  -4    0.52    0.17
  -3  11  -4    0.55    0.22
   4 -12   4    0.34    0.20
  -4  12  -4    0.30    0.24
  -5  -4   4    0.01    0.13
  -4  -5   4    0.19    0.13
   4   5  -4   -0.02    0.14
  -3  -6   4   10.69    0.85
   3   6  -4   11.58    0.85
  -2  -7   4    0.01    0.09
   2   7  -4   -0.03    0.12
  -1  -8   4    0.48    0.12
  -1  -8   4    0.73    0.11
  -1  -8   4    0.64    0.13
  -1  -8   4    0.54    0.15
  -1  -8   4    0.87    0.12
   1   8  -4    0.63    0.12
   1   8  -4    0.57    0.17
   0  -9   4    0.05    0.11
   0  -9   4   -0.10    0.10
   0  -9   4    0.08    0.10
   0   9  -4   -0.11    0.08
   0   9  -4   -0.07    0.12
   1 -10   4    0.57    0.16
   1 -10   4    0.62    0.13
  -1  10  -4    0.43    0.13
  -1  10  -4    0.54    0.10
  -1  10  -4    0.49    0.12
  -1  10  -4    0.56    0.13
  -1  10  -4    0.60    0.11
   2 -11   4    6.27    0.55
  -2  11  -4    6.42    0.56
  -2  11  -4    6.46    0.49
  -2  11  -4    6.44    0.50
   3 -12   4    0.62    0.21
  -3  12  -4    0.68    0.23
   4 -13   4    1.65    0.31
  -4  13  -4    1.33    0.33
  -5  -5   4    1.03    0.20
  -4  -6   4    2.41    0.28
   4   6  -4    2.15    0.28
  -3  -7   4    5.62    0.52
   3   7  -4    6.37    0.53
  -2  -8   4    0.05    0.10
  -2  -8   4    0.04    0.10
   2   8  -4    0.07    0.13
  -1  -9   4    0.26    0.13
  -1  -9   4    0.24    0.10
  -1  -9   4    0.31    0.14
  -1  -9   4    0.26    0.11
  -1  -9   4    0.24    0.09
   1   9  -4    0.20    0.15
   1   9  -4    0.46    0.11
   0 -10   4    0.66    0.17
   0 -10   4    0.82    0.14
   0 -10   4    0.66    0.18
   0  10  -4    0.67    0.18
   0  10  -4    0.40    0.12
   1 -11   4    1.03    0.18
   1 -11   4    1.17    0.20
  -1  11  -4    1.18    0.18
  -1  11  -4    1.34    0.16
  -1  11  -4    1.34    0.19
  -1  11  -4    1.36    0.15
  -1  11  -4    1.34    0.18
   2 -12   4   10.82    0.86
  -2  12  -4   11.37    0.80
  -2  12  -4   10.27    0.79
   3 -13   4    3.03    0.39
  -3  13  -4    3.54    0.44
  -5  -6   4    2.96    0.33
   5   6  -4    2.62    0.33
  -4  -7   4    1.74    0.26
   4   7  -4    1.73    0.27
  -3  -8   4    0.10    0.14
   3   8  -4    0.22    0.16
  -2  -9   4    0.09    0.10
  -2  -9   4    0.16    0.11
   2   9  -4    0.31    0.16
  -1 -10   4    0.93    0.21
  -1 -10   4    0.53    0.11
  -1 -10   4    0.21    0.11
  -1 -10   4    0.93    0.14
  -1 -10   4    0.64    0.16
   1  10  -4    0.65    0.13
   1  10  -4    0.34    0.17
   0 -11   4    0.01    0.11
   0 -11   4   -0.02    0.13
   0 -11   4    0.06    0.14
   0  11  -4   -0.14    0.13
   0  11  -4   -0.09    0.10
   1 -12   4    1.42    0.20
   1 -12   4    0.83    0.19
  -1  12  -4    1.17    0.19
  -1  12  -4    0.96    0.18
  -1  12  -4    1.08    0.14
  -1  12  -4    1.10    0.15
   2 -13   4   19.45    1.48
  -2  13  -4   19.72    1.42
  -2  13  -4   20.46    1.43
   3 -14   4   11.60    0.95
  -3  14  -4   11.36    0.96
  -5  -7   4    0.56    0.20
   5   7  -4    0.33    0.20
  -4  -8   4    0.78    0.20
   4   8  -4    0.68    0.21
  -3  -9   4    1.16    0.20
   3   9  -4    0.81    0.21
  -2 -10   4    4.01    0.36
  -2 -10   4    2.54    0.32
   2  10  -4    3.50    0.39
  -1 -11   4    1.70    0.20
  -1 -11   4    1.11    0.20
  -1 -11   4    1.40    0.23
  -1 -11   4    1.77    0.26
   1  11  -4    1.24    0.25
   1  11  -4    1.32    0.19
   0 -12   4    0.34    0.17
   0 -12   4    0.50    0.14
   0 -12   4    0.18    0.13
   0 -12   4    0.35    0.16
   0  12  -4    0.39    0.13
   0  12  -4    0.30    0.18
   1 -13   4    2.27    0.32
  -1  13  -4    3.25    0.33
  -1  13  -4    2.91    0.28
  -1  13  -4    2.97    0.33
   2 -14   4    4.02    0.46
  -2  14  -4    4.10    0.36
  -2  14  -4    4.31    0.38
   3 -15   4    1.39    0.29
  -3  15  -4    1.07    0.28
  -4  -9   4    0.16    0.17
   4   9  -4    0.28    0.18
  -3 -10   4    0.41    0.16
   3  10  -4    0.30    0.19
  -2 -11   4    7.39    0.63
   2  11  -4    7.50    0.66
  -1 -12   4    1.11    0.18
  -1 -12   4    1.21    0.18
  -1 -12   4    0.86    0.21
   1  12  -4    0.77    0.24
   1  12  -4    0.89    0.16
   0 -13   4    0.06    0.12
   0 -13   4    0.13    0.15
   0 -13   4   -0.05    0.12
   0 -13   4   -0.09    0.16
   0  13  -4   -0.07    0.16
   0  13  -4   -0.14    0.11
   2 -15   4    0.90    0.24
  -2  15  -4    1.08    0.19
  -2  15  -4    1.01    0.17
   3 -16   4    0.98    0.26
  -3  16  -4    1.34    0.28
  -4 -10   4    0.17    0.17
   4  10  -4   -0.05    0.19
  -3 -11   4    0.79    0.20
   3  11  -4    0.36    0.21
  -2 -12   4   11.84    0.95
   2  12  -4   12.37    0.98
  -1 -13   4    3.31    0.35
  -1 -13   4    3.62    0.40
   1  13  -4    3.74    0.44
   1  13  -4    2.93    0.34
   0 -14   4    1.33    0.26
   0 -14   4    1.22    0.21
   0  14  -4    1.26    0.26
   0  14  -4    1.31    0.20
   1 -15   4    0.19    0.17
  -1  15  -4    0.27    0.17
  -1  15  -4    0.22    0.10
   2 -16   4    0.13    0.19
  -2  16  -4    0.55    0.15
  -2  16  -4    0.40    0.11
   3 -17   4    2.61    0.41
  -3  17  -4    3.29    0.44
  -4 -11   4   -0.05    0.16
   4  11  -4    0.00    0.19
  -3 -12   4    0.40    0.15
   3  12  -4    0.42    0.21
   2  13  -4   21.64    1.64
  -1 -14   4    1.36    0.21
  -1 -14   4    1.08    0.23
   1  14  -4    1.03    0.19
   0 -15   4    0.99    0.23
   0 -15   4    0.73    0.18
   0  15  -4    0.26    0.14
   1 -16   4    0.65    0.23
  -1  16  -4    0.93    0.15
  -1  16  -4    1.33    0.27
   2 -17   4    0.35    0.21
  -2  17  -4    0.93    0.18
  -2  17  -4    0.61    0.14
  -4 -12   4    0.43    0.20
   4  12  -4    0.24    0.24
  -3 -13   4    4.75    0.51
   3  13  -4    3.62    0.48
   2  14  -4    4.21    0.49
  -1 -15   4   -0.01    0.14
  -1 -15   4   -0.05    0.19
   1  15  -4    0.31    0.15
   1  15  -4    0.03    0.20
   0 -16   4    2.10    0.35
   0 -16   4    2.33    0.31
   0  16  -4    2.81    0.37
   0  16  -4    2.42    0.29
   1 -17   4    0.21    0.19
  -1  17  -4    0.04    0.10
  -1  17  -4    0.26    0.20
   2 -18   4    0.55    0.24
  -2  18  -4    1.62    0.24
   4  13  -4    1.79    0.34
   3  14  -4   12.54    1.05
  -2 -15   4    0.30    0.12
   2  15  -4    0.78    0.26
  -1 -16   4    0.90    0.26
  -1 -16   4    1.12    0.23
   1  16  -4    1.46    0.25
   1  16  -4    1.39    0.29
   0 -17   4   -0.11    0.19
   0 -17   4    0.03    0.16
   0  17  -4    0.25    0.18
   0  17  -4    0.26    0.15
   1 -18   4    4.50    0.53
  -1  18  -4    4.45    0.40
  -1  18  -4    4.89    0.52
   2 -19   4    1.21    0.29
  -2  19  -4    1.91    0.26
   3  15  -4    1.01    0.29
  -2 -16   4    0.35    0.14
   2  16  -4    0.31    0.23
  -1 -17   4    0.12    0.16
  -1 -17   4   -0.24    0.19
   1  17  -4    0.20    0.21
   1  17  -4    0.35    0.16
   0 -18   4    3.21    0.40
   0 -18   4    3.83    0.50
   0  18  -4    4.11    0.46
   0  18  -4    3.30    0.37
   1 -19   4    0.79    0.27
  -1  19  -4    0.63    0.14
  -1  19  -4    1.30    0.30
   3  16  -4    1.13    0.29
  -2 -17   4    0.53    0.15
   2  17  -4    0.38    0.23
  -1 -18   4    5.50    0.58
  -1 -18   4    3.85    0.46
   1  18  -4    5.10    0.48
   1  18  -4    5.31    0.58
   0 -19   4   -0.08    0.22
   0 -19   4   -0.38    0.17
   0  19  -4   -0.18    0.18
   0  19  -4    0.07    0.13
   1 -20   4    1.32    0.33
  -1  20  -4    1.33    0.31
   3  17  -4    3.32    0.47
  -2 -18   4    0.64    0.16
   2  18  -4    0.87    0.28
  -1 -19   4    0.37    0.19
  -1 -19   4    0.66    0.35
   1  19  -4    0.48    0.19
   1  19  -4    0.98    0.28
   0 -20   4    0.69    0.29
   0 -20   4    0.92    0.28
   0  20  -4    1.14    0.22
  -2 -19   4    1.44    0.22
   2  19  -4    2.25    0.38
  -1 -20   4    0.80    0.23
   1  20  -4    1.36    0.34
   1  20  -4    1.74    0.27
   0  21   5    0.90    0.19
   0 -21  -5    0.98    0.35
   0 -21  -5    0.60    0.27
   1  20   5    0.55    0.21
   1  20   5    0.34    0.27
  -1 -20  -5    0.05    0.18
   2  19   5    1.03    0.28
  -2 -19  -5    0.39    0.16
   0  20   5    0.36    0.15
   0 -20  -5   -0.01    0.23
   0 -20  -5    0.10    0.27
   1  19   5    2.60    0.36
   1  19   5    2.99    0.44
  -1 -19  -5    2.52    0.42
  -1 -19  -5    2.36    0.34
   2  18   5    2.10    0.38
  -2 -18  -5    1.55    0.22
   3  17   5    0.43    0.25
  -1  20   5    0.34    0.21
  -1  20   5   -0.30    0.19
  -1  20   5    0.27    0.10
   1 -20  -5    0.35    0.28
   0  19   5    2.11    0.27
   0  19   5    1.99    0.34
   0 -19  -5    1.93    0.37
   0 -19  -5    2.00    0.33
   1  18   5    9.99    0.81
   1  18   5   10.62    0.90
  -1 -18  -5   10.25    0.89
  -1 -18  -5    8.67    0.79
   2  17   5    0.44    0.24
  -2 -17  -5   -0.05    0.12
   3  16   5    0.21    0.23
  -1  19   5    2.34    0.28
  -1  19   5    3.35    0.43
   1 -19  -5    2.86    0.45
   0  18   5    0.02    0.21
   0  18   5    0.10    0.18
   0  18   5    0.30    0.14
   0 -18  -5   -0.20    0.16
   0 -18  -5    0.38    0.24
   1  17   5    1.73    0.33
   1  17   5    1.75    0.28
  -1 -17  -5    1.93    0.36
  -1 -17  -5    1.54    0.27
   2  16   5    0.45    0.23
  -2 -16  -5    0.23    0.13
   3  15   5    0.64    0.25
   4  14   5    0.22    0.25
  -2  19   5    1.12    0.27
  -2  19   5    1.18    0.21
   2 -19  -5    0.92    0.32
  -1  18   5   10.34    0.82
  -1  18   5    8.65    0.71
   1 -18  -5    9.50    0.86
   0  17   5    2.34    0.36
   0  17   5    2.22    0.28
   0  17   5    2.12    0.38
   0 -17  -5    2.24    0.36
   0 -17  -5    1.56    0.28
   1  16   5    0.83    0.24
   1  16   5    0.48    0.17
  -1 -16  -5    0.34    0.16
  -1 -16  -5    0.32    0.21
   2  15   5    0.19    0.19
  -2 -15  -5    0.11    0.12
   3  14   5    3.56    0.46
   4  13   5    0.47    0.25
  -2  18   5    2.88    0.33
  -2  18   5    2.56    0.38
  -2  18   5    2.58    0.38
   2 -18  -5    2.10    0.40
  -1  17   5    1.70    0.20
  -1  17   5    1.80    0.30
   1 -17  -5    1.08    0.29
   0  16   5    0.14    0.20
   0  16   5   -0.11    0.12
   0  16   5   -0.03    0.19
   0 -16  -5   -0.17    0.18
   0 -16  -5   -0.23    0.15
   1  15   5    3.61    0.39
   1  15   5    4.41    0.49
  -1 -15  -5    3.32    0.43
  -1 -15  -5    3.23    0.38
   2  14   5    0.38    0.21
  -2 -14  -5    0.00    0.11
   3  13   5    0.23    0.21
  -3 -13  -5    0.17    0.19
   4  12   5    0.59    0.27
  -4 -12  -5    0.82    0.23
  -2  17   5    0.66    0.17
  -2  17   5    0.64    0.22
  -2  17   5    0.84    0.17
   2 -17  -5    0.70    0.25
  -1  16   5    0.78    0.13
  -1  16   5    0.97    0.22
   1 -16  -5    0.69    0.23
   0  15   5    0.25    0.13
   0  15   5    0.20    0.19
   0  15   5   -0.18    0.18
   0 -15  -5    0.29    0.20
   0 -15  -5    0.14    0.16
   2  13   5    0.62    0.22
   3  12   5   -0.15    0.16
  -3 -12  -5    0.14    0.16
   4  11   5    0.09    0.21
  -4 -11  -5    0.14    0.17
  -3  17   5    0.42    0.24
   3 -17  -5    0.42    0.27
  -2  16   5    0.75    0.22
  -2  16   5    0.85    0.17
  -2  16   5    0.82    0.17
   2 -16  -5    0.34    0.22
  -1  15   5    3.09    0.31
  -1  15   5    4.05    0.40
   1 -15  -5    3.51    0.42
   0  14   5    0.29    0.13
   0  14   5    0.31    0.18
   0  14   5    0.11    0.16
   0 -14  -5    0.05    0.17
   0 -14  -5   -0.17    0.13
   1  13   5    2.08    0.24
   1  13   5    1.18    0.26
  -1 -13  -5    1.28    0.21
  -1 -13  -5    1.69    0.28
   2  12   5    0.03    0.17
  -2 -12  -5    0.01    0.14
   3  11   5    0.36    0.20
  -3 -11  -5    0.51    0.18
   4  10   5   -0.03    0.18
  -4 -10  -5   -0.11    0.15
  -3  16   5    0.38    0.24
   3 -16  -5    0.41    0.25
  -2  15   5    0.23    0.12
  -2  15   5    0.28    0.18
  -2  15   5    0.15    0.11
   2 -15  -5    0.10    0.19
  -1  14   5    2.61    0.26
   0  13   5    6.42    0.56
   0  13   5    7.25    0.64
   0  13   5    7.36    0.62
   0 -13  -5    7.08    0.57
   0 -13  -5    7.21    0.64
   1  12   5    3.39    0.49
   1  12   5    3.34    0.36
   1  12   5    4.27    0.46
  -1 -12  -5    3.92    0.42
  -1 -12  -5    4.60    0.38
  -1 -12  -5    3.97    0.43
   2  11   5   16.89    1.29
  -2 -11  -5   15.26    1.25
  -2 -11  -5   18.91    1.28
   3  10   5   17.52    1.27
  -3 -10  -5   15.55    1.25
   4   9   5    0.76    0.23
  -4  -9  -5    0.46    0.19
  -3  15   5    0.77    0.26
   3 -15  -5    0.58    0.25
  -2  14   5    0.40    0.13
  -2  14   5    0.45    0.18
  -2  14   5    0.27    0.12
   2 -14  -5    0.21    0.18
  -1  13   5    1.34    0.17
  -1  13   5    1.18    0.21
  -1  13   5    1.39    0.16
   1 -13  -5    1.25    0.24
   0 -12  -5    0.11    0.13
   1  11   5   47.37    3.21
   1  11   5   42.05    3.25
   1  11   5   45.77    3.26
  -1 -11  -5   50.00    3.25
  -1 -11  -5   43.44    3.24
  -1 -11  -5   46.73    3.21
   2  10   5   34.52    2.57
  -2 -10  -5   35.51    2.54
  -2 -10  -5   37.65    2.57
   3   9   5   -0.04    0.15
  -3  -9  -5    0.10    0.14
   4   8   5    0.48    0.20
  -4  -8  -5    0.44    0.19
   5   7   5   -0.02    0.19
  -5  -7  -5    0.05    0.16
  -3  14   5    4.02    0.50
   3 -14  -5    3.28    0.44
  -2  13   5    1.53    0.26
  -2  13   5    2.04    0.22
  -2  13   5    1.99    0.22
   2 -13  -5    0.88    0.23
  -1  12   5    3.68    0.36
  -1  12   5    3.42    0.32
  -1  12   5    4.30    0.38
  -1  12   5    3.33    0.30
   1 -12  -5    3.48    0.35
   1 -12  -5    3.82    0.42
   0  11   5    7.80    0.68
   0  11   5    8.44    0.68
   0  11   5    8.57    0.63
   0 -11  -5    8.36    0.69
   0 -11  -5    8.27    0.64
   1  10   5   25.82    1.95
   1  10   5   27.37    1.91
   1  10   5   25.00    1.95
  -1 -10  -5   27.33    1.94
  -1 -10  -5   30.68    1.95
  -1 -10  -5   25.27    1.90
  -1 -10  -5   27.68    1.90
   2   9   5   15.48    1.26
  -2  -9  -5   17.02    1.25
  -2  -9  -5   17.80    1.23
   3   8   5    4.09    0.42
  -3  -8  -5    3.79    0.41
   4   7   5    0.26    0.18
  -4  -7  -5    0.39    0.17
   5   6   5   -0.18    0.16
  -5  -6  -5   -0.26    0.13
  -4  14   5    0.01    0.22
   4 -14  -5    0.24    0.23
  -3  13   5    0.36    0.22
   3 -13  -5    0.00    0.19
  -2  12   5    0.02    0.15
  -2  12   5    0.21    0.10
  -2  12   5   -0.19    0.23
  -2  12   5    0.30    0.10
   2 -12  -5   -0.02    0.15
  -1  11   5   44.51    3.06
  -1  11   5   43.99    3.02
  -1  11   5   43.49    3.06
  -1  11   5   42.03    3.02
  -1  11   5   43.92    3.07
   1 -11  -5   41.89    3.04
   1 -11  -5   44.29    3.07
   0  10   5    0.04    0.11
   0  10   5   -0.18    0.09
   0  10   5    0.09    0.13
   0 -10  -5    0.06    0.13
   0 -10  -5   -0.06    0.11
   1   9   5    0.04    0.12
   1   9   5    0.00    0.09
   1   9   5   -0.04    0.11
  -1  -9  -5   -0.05    0.11
  -1  -9  -5    0.11    0.10
  -1  -9  -5   -0.10    0.09
  -1  -9  -5   -0.01    0.09
   2   8   5    2.37    0.28
  -2  -8  -5    2.08    0.25
  -2  -8  -5    2.51    0.25
   3   7   5    0.40    0.16
  -3  -7  -5    0.55    0.16
   4   6   5    0.00    0.16
  -4  -6  -5   -0.02    0.14
  -5  -5  -5   -0.17    0.14
  -4  13   5    0.40    0.26
   4 -13  -5    0.45    0.24
  -3  12   5   -0.03    0.14
  -3  12   5    0.28    0.20
   3 -12  -5    0.13    0.17
  -2  11   5   15.99    1.20
  -2  11   5   15.28    1.17
  -2  11   5   15.17    1.12
  -2  11   5   16.53    1.13
   2 -11  -5   15.93    1.19
  -1  10   5   23.87    1.73
  -1  10   5   25.18    1.73
  -1  10   5   24.54    1.69
  -1  10   5   23.04    1.73
  -1  10   5   25.98    1.69
  -1  10   5   24.24    1.72
   1 -10  -5   24.41    1.71
   1 -10  -5   21.28    1.73
   0   9   5   -0.10    0.10
   0   9   5   -0.04    0.09
   0   9   5   -0.17    0.11
   0  -9  -5    0.03    0.12
   0  -9  -5    0.01    0.09
   1   8   5    1.86    0.22
   1   8   5    2.06    0.27
   1   8   5    2.00    0.27
  -1  -8  -5    2.34    0.22
  -1  -8  -5    2.48    0.22
  -1  -8  -5    2.43    0.27
  -1  -8  -5    1.87    0.23
   2   7   5    0.79    0.18
  -2  -7  -5    0.87    0.13
  -2  -7  -5    0.99    0.16
   3   6   5   24.85    1.71
  -3  -6  -5   22.56    1.71
   4   5   5    0.50    0.17
  -4  -5  -5    0.56    0.16
  -5  -4  -5    3.34    0.37
  -4  12   5    0.88    0.35
  -4  12   5    0.67    0.27
   4 -12  -5    0.64    0.24
  -3  11   5    0.47    0.22
  -3  11   5    0.41    0.17
   3 -11  -5    0.67    0.20
  -2  10   5   34.24    2.46
  -2  10   5   34.37    2.44
   2 -10  -5   34.36    2.44
  -1   9   5   -0.07    0.06
  -1   9   5   -0.09    0.08
  -1   9   5   -0.03    0.10
  -1   9   5   -0.03    0.08
  -1   9   5   -0.08    0.06
  -1   9   5    0.07    0.09
  -1   9   5    0.07    0.10
   1  -9  -5    0.07    0.09
   1  -9  -5    0.01    0.12
   0   8   5    0.05    0.11
   0   8   5   -0.15    0.10
   0   8   5   -0.10    0.08
   0  -8  -5    0.01    0.11
   0  -8  -5    0.04    0.08
   1   7   5    1.00    0.13
   1   7   5    0.78    0.16
   1   7   5    0.81    0.17
  -1  -7  -5    1.13    0.13
  -1  -7  -5    0.76    0.14
  -1  -7  -5    1.01    0.13
  -1  -7  -5    0.86    0.16
   2   6   5    0.73    0.17
  -2  -6  -5    0.78    0.15
   3   5   5   12.81    0.97
  -3  -5  -5   13.13    0.97
  -4  -4  -5    0.10    0.12
  -5  -3  -5   -0.14    0.12
  -4  11   5    0.20    0.23
  -4  11   5   -0.04    0.14
   4 -11  -5   -0.04    0.18
  -3  10   5   13.07    1.11
  -3  10   5   13.13    1.04
   3 -10  -5   15.09    1.05
  -2   9   5   15.51    1.16
  -2   9   5   14.08    1.19
   2  -9  -5   17.84    1.18
  -1   8   5    2.33    0.20
  -1   8   5    2.10    0.20
  -1   8   5    2.09    0.24
  -1   8   5    2.30    0.23
  -1   8   5    2.16    0.23
  -1   8   5    2.03    0.23
  -1   8   5    1.71    0.22
   1  -8  -5    2.28    0.21
   1  -8  -5    2.44    0.26
   0   7   5    0.89    0.16
   0   7   5    1.21    0.13
   0   7   5    1.28    0.18
   0  -7  -5    1.00    0.16
   0  -7  -5    1.08    0.14
   0  -7  -5    1.03    0.17
   1   6   5   -0.04    0.09
   1   6   5    0.01    0.07
   1   6   5    0.08    0.11
  -1  -6  -5    0.07    0.08
  -1  -6  -5   -0.16    0.07
  -1  -6  -5    0.08    0.09
  -1  -6  -5   -0.10    0.09
   2   5   5   39.94    2.56
  -2  -5  -5   32.72    2.55
   3   4   5   -0.12    0.12
  -3  -4  -5    0.23    0.11
  -4  -3  -5    0.12    0.11
  -5  -2  -5    0.48    0.14
  -4  10   5   -0.05    0.22
  -4  10   5   -0.05    0.14
   4 -10  -5    0.07    0.16
  -3   9   5   -0.02    0.19
  -3   9   5    0.17    0.13
   3  -9  -5    0.18    0.14
  -2   8   5    2.39    0.28
  -2   8   5    2.48    0.32
   2  -8  -5    3.12    0.31
  -1   7   5    0.84    0.13
  -1   7   5    0.84    0.13
  -1   7   5    0.78    0.12
  -1   7   5    0.82    0.14
  -1   7   5    0.95    0.14
   1  -7  -5    1.00    0.12
   1  -7  -5    0.99    0.16
   0   6   5    0.06    0.07
   0   6   5   -0.05    0.08
   0   6   5    0.01    0.09
   0  -6  -5   -0.05    0.08
   0  -6  -5    0.01    0.07
   0  -6  -5   -0.04    0.11
   1   5   5    4.75    0.38
   1   5   5    4.36    0.42
  -1  -5  -5    5.40    0.41
  -1  -5  -5    5.50    0.41
  -1  -5  -5    5.17    0.38
  -1  -5  -5    4.71    0.37
   2   4   5    0.31    0.12
  -2  -4  -5    0.16    0.10
   3   3   5    0.38    0.13
  -3  -3  -5    0.46    0.12
  -4  -2  -5   -0.15    0.09
  -4   9   5    0.47    0.26
  -4   9   5    0.29    0.15
   4  -9  -5    0.32    0.17
  -3   8   5    3.83    0.37
  -3   8   5    3.67    0.45
   3  -8  -5    3.50    0.36
  -2   7   5    0.75    0.19
  -2   7   5    0.99    0.15
   2  -7  -5    0.75    0.15
  -1   6   5    0.02    0.07
  -1   6   5    0.05    0.07
  -1   6   5    0.00    0.08
  -1   6   5    0.00    0.08
  -1   6   5    0.04    0.08
   1  -6  -5   -0.06    0.07
   1  -6  -5   -0.02    0.09
   0   5   5   26.00    1.83
   0   5   5   24.45    1.82
   0   5   5   27.39    1.80
   0  -5  -5   26.45    1.82
   0  -5  -5   27.49    1.80
   0  -5  -5   23.15    1.82
   1   4   5    0.82    0.11
   1   4   5    1.00    0.15
  -1  -4  -5    1.07    0.14
  -1  -4  -5    1.00    0.11
  -1  -4  -5    0.73    0.12
  -1  -4  -5    0.95    0.11
   2   3   5  131.41    8.64
  -2  -3  -5  118.44    8.64
  -3  -2  -5   13.76    1.00
  -4  -1  -5    0.36    0.12
  -4   8   5    0.23    0.15
  -4   8   5    0.46    0.25
  -3   7   5    0.38    0.13
  -3   7   5    0.53    0.22
   3  -7  -5    0.36    0.13
  -2   6   5    0.75    0.19
  -2   6   5    0.89    0.13
   2  -6  -5    0.89    0.15
  -1   5   5    3.72    0.34
  -1   5   5    4.26    0.35
  -1   5   5    4.34    0.34
  -1   5   5    4.45    0.33
  -1   5   5    4.07    0.36
   1  -5  -5    5.14    0.37
   0   4   5    0.02    0.08
   0   4   5   -0.09    0.07
   0   4   5   -0.02    0.06
   0  -4  -5    0.00    0.07
   0  -4  -5    0.09    0.09
   0  -4  -5   -0.06    0.07
   1   3   5   26.10    1.92
   1   3   5   28.62    1.92
  -1  -3  -5   30.79    1.92
  -1  -3  -5   25.27    1.89
  -1  -3  -5   26.79    1.92
  -1  -3  -5   26.53    1.89
   2   2   5    3.04    0.27
  -2  -2  -5    2.63    0.25
  -2  -2  -5    2.66    0.30
  -3  -1  -5   15.09    1.13
  -3  -1  -5   14.24    1.04
  -4   0  -5    0.62    0.28
  -4   7   5    0.03    0.12
  -4   7   5    0.51    0.25
  -3   6   5   23.49    1.58
  -3   6   5   20.51    1.66
  -2   5   5   33.20    2.26
  -2   5   5   29.75    2.31
   2  -5  -5   33.66    2.26
  -1   4   5    1.10    0.12
  -1   4   5    0.92    0.12
  -1   4   5    0.99    0.15
  -1   4   5    0.97    0.12
  -1   4   5    0.81    0.10
   1  -4  -5    0.81    0.13
   0   3   5   13.04    0.91
   0   3   5   11.93    0.88
   0   3   5   14.19    0.92
   0   3   5   12.30    0.88
   0   3   5   11.07    0.89
   0  -3  -5   11.10    0.90
   0  -3  -5   13.28    0.89
   0  -3  -5   12.85    0.90
   1   2   5   21.50    1.44
  -1  -2  -5   18.87    1.43
  -1  -2  -5   20.68    1.43
   2   1   5    2.11    0.20
   2   1   5    1.68    0.21
  -2  -1  -5    2.42    0.26
  -2  -1  -5    2.01    0.19
  -3   0  -5    1.13    0.23
  -4   1  -5    0.87    0.29
  -5   2  -5   -0.17    0.31
  -5   7   5   -0.01    0.28
  -4   6   5    0.00    0.22
  -4   6   5    0.00    0.11
  -3   5   5   13.22    1.05
  -3   5   5   13.11    0.95
  -2   4   5    0.08    0.14
  -2   4   5    0.15    0.08
   2  -4  -5    0.21    0.17
   2  -4  -5    0.22    0.10
  -1   3   5   23.60    1.67
  -1   3   5   25.11    1.71
  -1   3   5   24.32    1.68
   1  -3  -5   23.19    1.68
   0   2   5    0.08    0.05
   0   2   5   -0.08    0.07
   0   2   5   -0.04    0.06
   0   2   5   -0.06    0.07
   0   2   5    0.08    0.08
   0  -2  -5    0.01    0.07
   0  -2  -5    0.07    0.07
   0  -2  -5    0.03    0.08
   1   1   5    4.25    0.32
  -1  -1  -5    4.11    0.32
  -1  -1  -5    4.39    0.32
  -1  -1  -5    3.58    0.31
  -1  -1  -5    4.09    0.32
   2   0   5    6.76    0.49
  -2   0  -5    6.37    0.53
  -3   1  -5   -0.16    0.15
  -4   2  -5    0.15    0.23
  -5   3  -5    1.73    0.43
  -5   6   5   -0.07    0.28
  -4   5   5    0.57    0.27
  -3   4   5    0.21    0.19
  -3   4   5    0.17    0.09
  -2   3   5  106.52    7.69
  -2   3   5  114.47    7.64
  -1   2   5   19.07    1.46
  -1   2   5   22.85    1.43
  -1   2   5   18.50    1.43
   1  -2  -5   21.05    1.44
   0   1   5    0.04    0.08
   0   1   5   -0.03    0.07
   0   1   5    0.05    0.06
   0   1   5    0.00    0.07
   0  -1  -5    0.04    0.08
   0  -1  -5   -0.01    0.06
   0  -1  -5    0.01    0.06
   1   0   5    0.78    0.12
  -1   0  -5    0.87    0.12
  -1   0  -5    0.98    0.11
  -1   0  -5    1.23    0.13
  -2   1  -5    3.66    0.34
  -3   2  -5    1.78    0.28
  -4   3  -5    2.57    0.39
  -5   4  -5    3.42    0.55
  -5   5   5   -0.35    0.27
  -4   4   5    0.10    0.24
  -3   3   5    0.74    0.22
  -3   3   5    0.32    0.09
  -2   2   5    2.79    0.35
  -2   2   5    3.31    0.26
  -2   2   5    3.28    0.26
  -1   1   5    4.05    0.34
  -1   1   5    4.11    0.38
  -1   1   5    3.86    0.33
  -1   1   5    5.22    0.34
   1  -1  -5    4.91    0.36
   0   0   5   -0.03    0.07
   0   0   5    0.13    0.08
   0   0   5    0.04    0.05
   0   0  -5    0.03    0.07
   0   0  -5    0.08    0.08
   0   0  -5    0.03    0.05
   1  -1   5    0.07    0.08
  -1   1  -5    0.09    0.06
  -1   1  -5    0.14    0.06
  -1   1  -5    0.12    0.08
   2  -2   5    1.03    0.12
  -2   2  -5    1.02    0.17
  -3   3  -5    0.08    0.17
  -4   4  -5    0.98    0.27
  -4   4  -5    1.23    0.17
  -5   5  -5   -0.04    0.32
  -4   3   5    0.06    0.25
  -3   2   5   11.87    0.97
  -2   1   5    2.20    0.20
  -2   1   5    2.24    0.19
  -2   1   5    1.90    0.27
  -1   0   5    1.00    0.11
  -1   0   5    0.81    0.10
  -1   0   5    0.90    0.11
  -1   0   5    1.17    0.12
   1   0  -5    1.06    0.13
   0  -1   5    1.33    0.19
   0  -1   5    1.71    0.20
   0  -1   5    1.44    0.17
   0   1  -5    1.50    0.21
   0   1  -5    2.12    0.19
   1  -2   5    7.06    0.50
  -1   2  -5    6.76    0.50
  -1   2  -5    6.54    0.50
   2  -3   5   23.79    1.63
   2  -3   5   22.77    1.65
  -3   4  -5    1.13    0.24
  -3   4  -5    1.02    0.14
  -4   5  -5    0.28    0.12
  -4   5  -5    0.29    0.23
  -5   6  -5    6.86    0.75
  -4   2   5   -0.29    0.24
  -3   1   5   14.12    1.13
  -2   0   5    8.09    0.62
  -2   0   5    8.68    0.62
  -2   0   5    9.31    0.71
  -1  -1   5    0.05    0.06
  -1  -1   5    0.05    0.06
  -1  -1   5    0.08    0.07
  -1  -1   5    0.16    0.06
   1   1  -5    0.21    0.09
   0  -2   5   -0.03    0.06
   0  -2   5    0.01    0.08
   0  -2   5   -0.04    0.08
   0  -2   5   -0.02    0.07
   0   2  -5    0.00    0.06
   0   2  -5   -0.05    0.09
   1  -3   5   -0.06    0.07
  -1   3  -5    0.04    0.06
  -1   3  -5   -0.08    0.06
  -1   3  -5   -0.06    0.07
   2  -4   5   25.16    1.82
  -2   4  -5   28.85    1.86
  -2   4  -5   24.45    1.82
  -3   5  -5    4.25    0.36
  -3   5  -5    4.16    0.46
  -4   6  -5   -0.03    0.19
  -4   6  -5   -0.12    0.11
  -5   7  -5   -0.10    0.25
  -3   0   5    0.95    0.12
  -2  -1   5    3.06    0.27
  -2  -1   5    3.82    0.28
   2   1  -5    3.70    0.29
   2   1  -5    2.95    0.27
  -1  -2   5    7.67    0.53
  -1  -2   5    6.62    0.52
  -1  -2   5    6.39    0.53
   1   2  -5    7.94    0.54
   0  -3   5   10.93    0.74
   0  -3   5   11.95    0.74
   0  -3   5    8.79    0.73
   0  -3   5    9.71    0.72
   0   3  -5    9.96    0.72
   0   3  -5    9.83    0.75
   1  -4   5    6.53    0.45
  -1   4  -5    5.32    0.45
  -1   4  -5    5.90    0.45
  -1   4  -5    5.83    0.44
   2  -5   5    0.39    0.11
  -2   5  -5    0.37    0.13
  -2   5  -5    0.57    0.10
   3  -6   5    0.27    0.11
  -3   6  -5    0.59    0.21
  -3   6  -5    0.43    0.11
  -4   7  -5    1.35    0.31
  -4   7  -5    1.48    0.21
  -3  -1   5   -0.05    0.08
  -2  -2   5    1.21    0.13
   2   2  -5    0.95    0.14
  -1  -3   5    0.00    0.06
  -1  -3   5    0.09    0.07
  -1  -3   5   -0.07    0.05
  -1  -3   5    0.05    0.07
  -1  -3   5    0.02    0.07
   1   3  -5   -0.02    0.07
   1   3  -5   -0.08    0.08
   0  -4   5   -0.01    0.08
   0  -4   5   -0.01    0.06
   0  -4   5   -0.09    0.06
   0  -4   5   -0.07    0.08
   0   4  -5   -0.08    0.07
   0   4  -5    0.00    0.09
   1  -5   5   28.72    1.83
  -1   5  -5   24.48    1.82
  -1   5  -5   24.23    1.82
  -1   5  -5   26.38    1.82
   2  -6   5   10.69    0.80
  -2   6  -5    9.93    0.80
  -2   6  -5   12.26    0.84
   3  -7   5    0.24    0.12
  -3   7  -5    0.38    0.12
  -3   7  -5    0.13    0.16
   4  -8   5    0.22    0.14
  -4   8  -5    0.14    0.22
  -4   8  -5    0.34    0.15
  -4  -1   5    0.93    0.14
  -3  -2   5    2.24    0.24
  -2  -3   5   28.26    1.95
   2   3  -5   27.15    1.95
  -1  -4   5    6.63    0.48
  -1  -4   5    7.00    0.50
  -1  -4   5    5.96    0.50
  -1  -4   5    6.08    0.50
  -1  -4   5    6.22    0.48
   1   4  -5    7.30    0.52
   1   4  -5    7.03    0.49
   0  -5   5    5.51    0.45
   0  -5   5    4.67    0.44
   0  -5   5    6.51    0.44
   0  -5   5    4.85    0.42
   0   5  -5    4.83    0.42
   0   5  -5    5.45    0.46
   1  -6   5    4.69    0.36
   1  -6   5    4.28    0.34
  -1   6  -5    4.36    0.36
  -1   6  -5    4.45    0.36
  -1   6  -5    4.57    0.32
  -1   6  -5    3.40    0.36
   2  -7   5   22.15    1.58
  -2   7  -5   23.76    1.62
  -2   7  -5   20.95    1.58
   3  -8   5    0.69    0.16
  -3   8  -5    0.73    0.22
  -3   8  -5    0.78    0.16
   4  -9   5   -0.04    0.14
  -4   9  -5    0.07    0.22
  -4   9  -5   -0.10    0.13
  -4  -2   5    0.17    0.11
  -3  -3   5    0.21    0.11
   3   3  -5    0.22    0.12
  -2  -4   5   25.08    1.90
   2   4  -5   28.86    1.91
  -1  -5   5   27.13    2.00
  -1  -5   5   29.99    1.98
  -1  -5   5   28.96    1.98
  -1  -5   5   26.36    2.00
  -1  -5   5   31.77    2.00
   1   5  -5   26.37    2.01
   1   5  -5   28.32    1.99
   0  -6   5   -0.05    0.06
   0  -6   5    0.01    0.07
   0  -6   5   -0.10    0.09
   0  -6   5   -0.14    0.09
   0   6  -5    0.02    0.07
   0   6  -5   -0.12    0.09
   1  -7   5    1.80    0.18
   1  -7   5    1.78    0.20
  -1   7  -5    1.62    0.15
  -1   7  -5    1.60    0.19
  -1   7  -5    1.45    0.18
  -1   7  -5    1.78    0.16
  -1   7  -5    1.60    0.18
   2  -8   5    0.55    0.15
  -2   8  -5    0.47    0.12
  -2   8  -5    0.98    0.20
   3  -9   5    1.47    0.22
  -3   9  -5    1.25    0.20
  -3   9  -5    1.27    0.27
   4 -10   5    0.16    0.16
  -4  10  -5    0.24    0.16
  -4  10  -5    0.08    0.21
  -4  -3   5    2.66    0.29
  -3  -4   5    1.07    0.17
   3   4  -5    1.20    0.18
  -2  -5   5    0.36    0.11
   2   5  -5    0.51    0.14
  -1  -6   5    4.47    0.39
  -1  -6   5    4.93    0.37
  -1  -6   5    5.80    0.40
  -1  -6   5    5.15    0.37
  -1  -6   5    4.08    0.40
   1   6  -5    4.32    0.37
   1   6  -5    4.53    0.42
   0  -7   5    4.33    0.35
   0  -7   5    4.47    0.36
   0  -7   5    4.12    0.37
   0  -7   5    4.11    0.37
   0   7  -5    3.85    0.38
   0   7  -5    4.76    0.35
   1  -8   5    2.86    0.29
   1  -8   5    2.64    0.25
  -1   8  -5    2.00    0.27
  -1   8  -5    2.69    0.28
  -1   8  -5    3.03    0.24
  -1   8  -5    2.86    0.22
  -1   8  -5    2.99    0.27
   2  -9   5    3.54    0.34
  -2   9  -5    3.61    0.37
  -2   9  -5    2.90    0.33
   3 -10   5    0.20    0.14
  -3  10  -5    0.30    0.15
  -3  10  -5    0.03    0.18
   4 -11   5    1.03    0.23
  -4  11  -5    1.57    0.25
  -4  11  -5    0.99    0.29
  -5  -3   5    1.83    0.23
  -4  -4   5    1.27    0.20
  -3  -5   5    3.43    0.36
   3   5  -5    4.01    0.37
  -2  -6   5   11.15    0.87
   2   6  -5   12.32    0.89
  -1  -7   5    2.05    0.21
  -1  -7   5    2.11    0.24
  -1  -7   5    2.08    0.21
  -1  -7   5    2.20    0.20
  -1  -7   5    1.95    0.24
   1   7  -5    2.01    0.21
   1   7  -5    1.67    0.24
   0  -8   5   -0.08    0.10
   0  -8   5   -0.11    0.08
   0  -8   5   -0.03    0.09
   0   8  -5   -0.02    0.12
   0   8  -5   -0.03    0.08
   1  -9   5    0.78    0.13
   1  -9   5    0.55    0.15
  -1   9  -5    0.78    0.14
  -1   9  -5    0.66    0.13
  -1   9  -5    0.70    0.10
  -1   9  -5    0.80    0.12
  -1   9  -5    0.58    0.14
   2 -10   5    2.99    0.32
  -2  10  -5    2.61    0.28
  -2  10  -5    2.30    0.24
  -2  10  -5    2.71    0.24
   3 -11   5    1.35    0.24
  -3  11  -5    1.77    0.26
  -3  11  -5    1.74    0.31
   4 -12   5    0.33    0.21
  -4  12  -5    0.67    0.26
  -5  -4   5    3.86    0.40
  -4  -5   5    0.43    0.15
   4   5  -5    0.13    0.14
  -3  -6   5    0.31    0.14
   3   6  -5    0.20    0.16
  -2  -7   5   22.88    1.67
  -2  -7   5   21.71    1.69
   2   7  -5   26.57    1.71
  -1  -8   5    3.22    0.32
  -1  -8   5    3.49    0.29
  -1  -8   5    3.13    0.28
  -1  -8   5    2.88    0.33
  -1  -8   5    3.41    0.33
   1   8  -5    3.73    0.30
   1   8  -5    3.06    0.35
   0  -9   5    0.34    0.11
   0  -9   5    0.22    0.13
   0  -9   5    0.32    0.13
   0   9  -5    0.42    0.11
   0   9  -5    0.35    0.15
   1 -10   5    4.78    0.45
   1 -10   5    5.27    0.42
  -1  10  -5    5.17    0.40
  -1  10  -5    4.58    0.44
  -1  10  -5    5.46    0.46
  -1  10  -5    5.34    0.40
  -1  10  -5    5.17    0.43
   2 -11   5    2.26    0.32
  -2  11  -5    3.31    0.29
  -2  11  -5    2.48    0.32
  -2  11  -5    3.67    0.28
   3 -12   5    4.43    0.47
  -3  12  -5    4.62    0.49
   4 -13   5   -0.18    0.19
  -4  13  -5    0.10    0.22
  -5  -5   5   -0.22    0.13
  -4  -6   5   -0.01    0.14
   4   6  -5   -0.28    0.13
  -3  -7   5    0.25    0.14
   3   7  -5    0.07    0.14
  -2  -8   5    0.66    0.15
  -2  -8   5    0.71    0.13
   2   8  -5    0.67    0.18
  -1  -9   5    0.91    0.14
  -1  -9   5    0.82    0.16
  -1  -9   5    0.73    0.14
  -1  -9   5    0.58    0.17
  -1  -9   5    0.84    0.12
   1   9  -5    0.87    0.15
   1   9  -5    0.28    0.16
   0 -10   5    0.03    0.13
   0 -10   5    0.04    0.12
   0 -10   5    0.09    0.10
   0  10  -5    0.01    0.10
   0  10  -5   -0.08    0.13
   1 -11   5   -0.06    0.12
   1 -11   5    0.00    0.10
  -1  11  -5    0.06    0.10
  -1  11  -5   -0.02    0.06
  -1  11  -5   -0.08    0.08
  -1  11  -5   -0.04    0.10
  -1  11  -5   -0.05    0.09
   2 -12   5    0.29    0.15
   3 -13   5   -0.03    0.16
  -3  13  -5    0.06    0.17
  -5  -6   5    8.47    0.66
   5   6  -5    6.50    0.64
  -4  -7   5    1.66    0.25
   4   7  -5    1.26    0.25
  -3  -8   5    0.82    0.19
   3   8  -5    0.58    0.18
  -2  -9   5    3.12    0.32
  -2  -9   5    3.29    0.35
   2   9  -5    3.62    0.38
  -1 -10   5    5.89    0.50
  -1 -10   5    5.84    0.50
  -1 -10   5    5.55    0.45
  -1 -10   5    6.31    0.53
  -1 -10   5    5.72    0.46
   1  10  -5    5.81    0.47
   1  10  -5    5.76    0.54
   0 -11   5    0.97    0.20
   0 -11   5    0.88    0.16
   0 -11   5    0.95    0.21
   0  11  -5    0.83    0.15
   0  11  -5    0.83    0.22
   1 -12   5    1.73    0.25
   1 -12   5    1.92    0.25
  -1  12  -5    2.07    0.21
  -1  12  -5    2.06    0.25
  -1  12  -5    1.73    0.24
  -1  12  -5    1.95    0.20
   2 -13   5   13.94    1.21
  -2  13  -5   15.26    1.17
  -2  13  -5   18.40    1.17
   3 -14   5    0.80    0.21
  -4  -8   5    0.39    0.19
   4   8  -5    0.44    0.20
  -3  -9   5    1.43    0.23
   3   9  -5    1.28    0.25
  -2 -10   5    2.56    0.30
  -2 -10   5    2.41    0.28
   2  10  -5    2.34    0.33
  -1 -11   5    0.19    0.16
  -1 -11   5    0.11    0.14
  -1 -11   5   -0.03    0.10
  -1 -11   5    0.14    0.11
   1  11  -5   -0.06    0.11
   1  11  -5   -0.34    0.15
   0 -12   5   -0.03    0.14
   0 -12   5   -0.40    0.12
   0 -12   5    0.01    0.14
   0  12  -5    0.02    0.12
   0  12  -5    0.08    0.18
   1 -13   5    1.53    0.25
  -1  13  -5    1.62    0.23
  -1  13  -5    1.65    0.19
   2 -14   5    1.09    0.23
  -2  14  -5    1.04    0.18
   3 -15   5    1.70    0.31
  -3  15  -5    1.22    0.28
  -4  -9   5   -0.04    0.15
   4   9  -5    0.00    0.17
  -3 -10   5    0.11    0.14
   3  10  -5   -0.12    0.16
  -2 -11   5    2.72    0.30
   2  11  -5    2.11    0.31
  -1 -12   5    2.20    0.26
  -1 -12   5    2.63    0.35
  -1 -12   5    2.26    0.31
   1  12  -5    2.00    0.32
   1  12  -5    2.33    0.27
   0 -13   5    0.07    0.13
   0 -13   5   -0.12    0.16
   0 -13   5    0.03    0.16
   0 -13   5   -0.10    0.11
   0  13  -5   -0.03    0.15
   0  13  -5   -0.03    0.11
   1 -14   5    1.34    0.25
  -1  14  -5    1.37    0.22
  -1  14  -5    1.38    0.17
   2 -15   5    4.50    0.54
  -2  15  -5    6.01    0.48
  -2  15  -5    5.37    0.45
   3 -16   5    5.57    0.61
  -3  16  -5    5.23    0.57
  -4 -10   5    0.31    0.19
   4  10  -5    0.34    0.19
  -3 -11   5    1.68    0.25
   3  11  -5    1.16    0.27
  -2 -12   5    0.04    0.12
   2  12  -5    0.45    0.18
  -1 -13   5    1.62    0.22
  -1 -13   5    2.13    0.32
  -1 -13   5    1.91    0.27
   1  13  -5    1.11    0.20
   1  13  -5    1.26    0.27
   0 -14   5    0.04    0.12
   0 -14   5    0.25    0.14
   0 -14   5    0.02    0.17
   0  14  -5    0.06    0.17
   0  14  -5    0.04    0.12
   1 -15   5    3.72    0.42
  -1  15  -5    3.08    0.31
   2 -16   5    0.87    0.25
  -2  16  -5    1.07    0.18
  -2  16  -5    1.27    0.21
   3 -17   5    0.50    0.22
  -3  17  -5    0.58    0.23
  -4 -11   5    1.47    0.27
   4  11  -5    1.24    0.28
  -3 -12   5    5.84    0.56
   3  12  -5    5.70    0.58
   2  13  -5   16.51    1.29
  -1 -14   5    1.57    0.27
  -1 -14   5    1.61    0.23
   1  14  -5    1.23    0.21
   1  14  -5    1.49    0.30
   0 -15   5    3.65    0.43
   0 -15   5    3.67    0.38
   0  15  -5    3.42    0.43
   0  15  -5    3.19    0.36
   1 -16   5    0.50    0.21
  -1  16  -5    0.96    0.24
  -1  16  -5    0.83    0.14
   2 -17   5    0.23    0.20
  -2  17  -5    0.32    0.12
  -2  17  -5    0.47    0.16
  -4 -12   5    0.64    0.23
   4  12  -5    0.63    0.26
   3  13  -5    0.11    0.20
   2  14  -5    0.65    0.24
  -1 -15   5    3.78    0.44
  -1 -15   5    3.35    0.38
   1  15  -5    3.95    0.47
   1  15  -5    3.24    0.37
   0 -16   5    0.56    0.23
   0 -16   5    0.11    0.16
   0  16  -5    0.58    0.21
   0  16  -5    0.43    0.14
   1 -17   5    0.06    0.19
  -1  17  -5    0.19    0.20
  -1  17  -5    0.13    0.11
   2 -18   5    0.45    0.22
  -2  18  -5    0.75    0.19
   4  13  -5    0.09    0.22
   3  14  -5    0.33    0.20
  -2 -15   5    3.89    0.38
   2  15  -5    5.92    0.57
  -1 -16   5    0.59    0.18
  -1 -16   5    1.13    0.27
   1  16  -5    0.81    0.26
   1  16  -5    0.89    0.20
   0 -17   5    0.40    0.19
   0 -17   5    0.61    0.24
   0  17  -5    0.93    0.25
   0  17  -5    0.97    0.19
   1 -18   5    1.28    0.28
  -1  18  -5    2.17    0.33
   2 -19   5    3.71    0.53
  -2  19  -5    6.13    0.50
   3  15  -5    2.02    0.36
  -2 -16   5    0.46    0.14
   2  16  -5    0.86    0.28
  -1 -17   5   -0.16    0.15
  -1 -17   5   -0.13    0.19
   1  17  -5    0.16    0.22
   1  17  -5    0.09    0.16
   0 -18   5    0.78    0.22
   0 -18   5    1.17    0.30
   0  18  -5    1.03    0.19
   1 -19   5   -0.03    0.21
  -1  19  -5    0.49    0.23
  -1  19  -5    0.15    0.11
   3  16  -5    5.23    0.62
  -2 -17   5    0.06    0.12
   2  17  -5    0.33    0.23
  -1 -18   5    1.46    0.30
  -1 -18   5    1.34    0.23
   1  18  -5    1.42    0.24
   1  18  -5    1.43    0.29
   0 -19   5    0.77    0.29
   0 -19   5    0.59    0.24
   0  19  -5    1.06    0.20
   0  19  -5    0.85    0.25
   1 -20   5    5.45    0.66
  -1  20  -5    7.06    0.66
   3  17  -5    0.73    0.27
   2  18  -5    0.33    0.24
  -1 -19   5    0.04    0.17
   1  19  -5    0.38    0.23
   1  19  -5    0.56    0.19
   0 -20   5   -0.04    0.20
   0 -20   5    0.08    0.24
   0  20  -5    0.45    0.16
  -2 -19   5    3.49    0.39
   2  19  -5    5.80    0.61
  -1 -20   5    4.78    0.52
   1  20  -5    5.62    0.54
   1  20  -5    6.39    0.66
   0  21   6    0.80    0.19
   0 -21  -6    0.75    0.30
   0 -21  -6   -0.02    0.21
   1  20   6    1.85    0.29
   1  20   6    2.12    0.38
  -1 -20  -6    1.10    0.25
   2  19   6    1.22    0.31
  -2 -19  -6    0.14    0.14
   0  20   6    0.45    0.16
   0 -20  -6    0.30    0.23
   0 -20  -6    0.26    0.27
   1  19   6    1.09    0.29
   1  19   6    0.69    0.21
  -1 -19  -6    0.48    0.26
  -1 -19  -6    0.20    0.19
   2  18   6    0.75    0.27
  -2 -18  -6    0.06    0.14
   3  17   6    0.25    0.24
  -1  20   6    1.66    0.33
  -1  20   6    1.94    0.34
   1 -20  -6    1.62    0.36
   0  19   6    8.70    0.74
   0  19   6    6.62    0.63
   0 -19  -6    8.48    0.78
   1  18   6    0.67    0.21
   1  18   6    0.78    0.26
  -1 -18  -6    0.53    0.25
  -1 -18  -6    0.31    0.18
   2  17   6    1.51    0.31
  -2 -17  -6    0.96    0.18
   3  16   6    0.13    0.22
  -1  19   6    0.38    0.22
  -1  19   6    0.92    0.25
   1 -19  -6    0.50    0.29
   0  18   6    0.45    0.16
   0  18   6    0.41    0.21
   0  18   6    0.37    0.25
   0 -18  -6   -0.04    0.20
   0 -18  -6   -0.15    0.22
   1  17   6    0.32    0.24
   1  17   6    0.49    0.20
  -1 -17  -6    0.25    0.23
  -1 -17  -6    0.17    0.17
   2  16   6    1.24    0.28
  -2 -16  -6    0.54    0.15
   3  15   6   -0.04    0.20
  -2  19   6    1.19    0.21
  -2  19   6    1.11    0.27
   2 -19  -6    1.03    0.34
  -1  18   6    0.56    0.13
  -1  18   6    0.80    0.25
  -1  18   6    0.89    0.25
   1 -18  -6    0.83    0.28
   0  17   6    0.17    0.18
   0  17   6    0.08    0.12
   0  17   6    0.13    0.21
   0 -17  -6   -0.10    0.17
   0 -17  -6   -0.14    0.20
   1  16   6    2.72    0.41
   1  16   6    3.69    0.38
  -1 -16  -6    2.58    0.34
  -1 -16  -6    2.87    0.41
   2  15   6    0.34    0.22
  -2 -15  -6    0.05    0.11
   3  14   6    0.36    0.21
   4  13   6    0.05    0.23
  -2  18   6    0.56    0.22
  -2  18   6    0.89    0.19
   2 -18  -6    0.41    0.27
  -1  17   6    0.17    0.19
  -1  17   6    0.23    0.10
  -1  17   6    0.35    0.20
   1 -17  -6    0.19    0.22
   0  16   6    0.06    0.18
   0  16   6   -0.22    0.17
   0  16   6    0.01    0.13
   0 -16  -6   -0.19    0.16
   0 -16  -6   -0.15    0.19
   1  15   6    2.02    0.34
   1  15   6    1.80    0.26
  -1 -15  -6    1.09    0.22
  -1 -15  -6    1.37    0.29
   2  14   6    0.03    0.19
  -2 -14  -6    0.17    0.11
   3  13   6    0.29    0.21
   4  12   6    1.62    0.34
  -4 -12  -6    1.63    0.31
  -2  17   6    1.63    0.24
  -2  17   6    1.75    0.23
  -2  17   6    1.42    0.28
   2 -17  -6    1.40    0.32
  -1  16   6    3.53    0.41
  -1  16   6    2.34    0.26
  -1  16   6    2.57    0.35
   1 -16  -6    2.20    0.37
   0  15   6    0.54    0.14
   0 -15  -6    0.07    0.15
   1  14   6   10.33    0.88
   1  14   6    9.81    0.81
  -1 -14  -6   10.08    0.81
  -1 -14  -6   11.97    0.89
   2  13   6    3.01    0.39
  -2 -13  -6    2.59    0.26
   3  12   6    2.53    0.36
  -3 -12  -6    2.44    0.32
   4  11   6    2.06    0.35
  -4 -11  -6    1.83    0.32
  -3  17   6    0.63    0.27
   3 -17  -6    0.38    0.27
  -2  16   6    2.50    0.28
  -2  16   6    1.75    0.31
  -2  16   6    2.71    0.30
  -1  15   6    1.62    0.28
  -1  15   6    1.83    0.21
  -1  15   6    1.91    0.31
   1 -15  -6    1.82    0.32
   0  14   6    0.86    0.23
   0  14   6    0.53    0.21
   0  14   6    0.84    0.17
   0 -14  -6    0.64    0.23
   0 -14  -6    0.78    0.19
   1  13   6    3.42    0.36
   1  13   6    3.82    0.45
  -1 -13  -6    3.37    0.40
  -1 -13  -6    3.56    0.36
   2  12   6    0.07    0.17
  -2 -12  -6   -0.14    0.12
   3  11   6    1.20    0.26
  -3 -11  -6    1.19    0.23
   4  10   6    0.33    0.21
  -4 -10  -6    0.54    0.21
  -3  16   6    0.59    0.24
   3 -16  -6    0.38    0.26
  -2  15   6    0.38    0.12
  -2  15   6    0.31    0.13
  -2  15   6    0.33    0.19
   2 -15  -6    0.08    0.20
  -1  14   6   11.08    0.84
  -1  14   6    9.78    0.77
  -1  14   6   10.75    0.84
   1 -14  -6   10.49    0.87
  -1 -12  -6    1.98    0.33
   2  11   6   11.80    1.01
  -2 -11  -6   13.64    1.01
  -2 -11  -6   13.14    1.08
   3  10   6   -0.07    0.16
  -3 -10  -6    0.18    0.15
   4   9   6    0.37    0.21
  -4  -9  -6    0.12    0.17
  -3  15   6    0.11    0.20
   3 -15  -6   -0.13    0.20
  -2  14   6    0.24    0.18
  -2  14   6    0.04    0.10
  -2  14   6    0.25    0.13
   2 -14  -6   -0.07    0.18
  -1  13   6    3.53    0.38
  -1  13   6    3.42    0.37
  -1  13   6    3.40    0.32
  -1  13   6    4.20    0.39
   1 -13  -6    3.02    0.38
   0  12   6   11.77    0.93
   0  12   6   11.78    0.93
   0  12   6   10.56    0.88
   0 -12  -6   11.82    0.89
   0 -12  -6   14.14    0.96
   1  11   6    5.35    0.58
   1  11   6    5.55    0.57
   1  11   6    7.28    0.53
  -1 -11  -6    7.14    0.58
  -1 -11  -6    6.74    0.52
   2  10   6   27.59    1.97
  -2 -10  -6   28.53    1.96
  -2 -10  -6   25.19    1.93
   3   9   6   -0.03    0.15
  -3  -9  -6    0.31    0.15
   4   8   6    1.54    0.28
  -4  -8  -6    1.28    0.24
  -3  14   6    0.52    0.24
   3 -14  -6   -0.02    0.20
  -2  13   6    2.93    0.30
  -2  13   6    3.67    0.41
  -2  13   6    3.22    0.31
   2 -13  -6    3.25    0.39
   1 -12  -6    3.71    0.43
   0 -11  -6    0.11    0.14
   0 -11  -6    0.15    0.11
   1  10   6    0.95    0.21
   1  10   6    0.58    0.20
   1  10   6    1.09    0.17
  -1 -10  -6    0.93    0.15
  -1 -10  -6    1.04    0.16
  -1 -10  -6    1.38    0.21
  -1 -10  -6    0.93    0.16
   2   9   6    7.36    0.67
  -2  -9  -6    8.65    0.66
  -2  -9  -6    7.91    0.62
   3   8   6    0.26    0.17
  -3  -8  -6    0.28    0.16
   4   7   6    0.12    0.18
  -4  -7  -6    0.01    0.15
   5   6   6    0.07    0.17
  -5  -6  -6    0.21    0.16
  -3  13   6    0.74    0.25
   3 -13  -6   -0.05    0.20
  -2  12   6    0.33    0.10
  -2  12   6    0.21    0.15
  -2  12   6    0.05    0.09
   2 -12  -6    0.05    0.16
  -1  11   6    6.09    0.46
  -1  11   6    6.44    0.50
  -1  11   6    5.06    0.48
  -1  11   6    6.59    0.47
  -1  11   6    7.17    0.52
  -1  11   6    5.72    0.51
   1 -11  -6    5.68    0.54
   1 -11  -6    5.35    0.48
   0  10   6    0.44    0.15
   0  10   6    0.18    0.10
   0  10   6    0.28    0.13
   0 -10  -6    0.11    0.15
   0 -10  -6    0.27    0.11
   1   9   6    2.65    0.30
   1   9   6    2.15    0.24
   1   9   6    2.46    0.29
  -1  -9  -6    1.83    0.23
  -1  -9  -6    2.09    0.24
  -1  -9  -6    2.86    0.30
  -1  -9  -6    2.47    0.24
   2   8   6    1.91    0.26
  -2  -8  -6    2.19    0.26
  -2  -8  -6    1.82    0.23
   3   7   6    1.90    0.25
  -3  -7  -6    1.44    0.23
   4   6   6    1.18    0.22
  -4  -6  -6    1.04    0.20
  -5  -5  -6    0.96    0.20
  -4  13   6    0.10    0.22
   4 -13  -6   -0.30    0.18
  -3  12   6    2.27    0.38
   3 -12  -6    2.38    0.33
  -2  11   6   12.83    0.88
  -2  11   6   11.98    0.92
  -2  11   6   11.66    0.88
  -2  11   6   11.39    0.95
   2 -11  -6   12.49    0.94
  -1  10   6    1.25    0.14
  -1  10   6    0.89    0.17
  -1  10   6    0.85    0.16
  -1  10   6    1.18    0.18
  -1  10   6    0.80    0.15
  -1  10   6    1.01    0.13
  -1  10   6    0.97    0.16
   1 -10  -6    0.95    0.16
   1 -10  -6    1.02    0.21
   0   9   6   -0.08    0.10
   0   9   6    0.02    0.08
   0   9   6   -0.16    0.10
   0  -9  -6   -0.04    0.13
   0  -9  -6   -0.19    0.09
   1   8   6   24.45    1.70
   1   8   6   22.13    1.73
   1   8   6   21.77    1.73
  -1  -8  -6   24.11    1.69
  -1  -8  -6   26.47    1.73
  -1  -8  -6   25.12    1.70
  -1  -8  -6   24.11    1.73
   2   7   6   -0.02    0.13
  -2  -7  -6    0.10    0.12
  -2  -7  -6   -0.06    0.08
   3   6   6   -0.15    0.14
  -3  -6  -6    0.00    0.12
   4   5   6   13.79    1.08
  -4  -5  -6   15.24    1.09
  -5  -4  -6   -0.05    0.13
  -4  12   6    1.60    0.36
   4 -12  -6    1.73    0.30
  -3  11   6    1.33    0.22
  -3  11   6    1.58    0.31
   3 -11  -6    1.56    0.27
  -2  10   6   23.13    1.78
  -2  10   6   24.51    1.75
   2 -10  -6   25.03    1.76
  -1   9   6    2.41    0.26
  -1   9   6    2.67    0.25
  -1   9   6    1.98    0.24
  -1   9   6    2.11    0.22
  -1   9   6    2.26    0.25
  -1   9   6    1.83    0.24
  -1   9   6    2.53    0.22
   1  -9  -6    2.39    0.24
   1  -9  -6    2.47    0.28
   0   8   6    7.96    0.63
   0   8   6    7.11    0.62
   0   8   6    8.72    0.59
   0  -8  -6    8.02    0.63
   0  -8  -6    7.57    0.59
   1   7   6    0.05    0.12
   1   7   6    0.16    0.11
   1   7   6    0.07    0.08
  -1  -7  -6    0.07    0.09
  -1  -7  -6    0.04    0.11
  -1  -7  -6    0.08    0.08
  -1  -7  -6    0.20    0.09
   2   6   6    1.06    0.19
  -2  -6  -6    1.07    0.14
  -2  -6  -6    1.38    0.19
   3   5   6   12.31    0.91
  -3  -5  -6   11.73    0.91
   4   4   6   22.73    1.74
  -4  -4  -6   25.92    1.75
  -5  -3  -6    0.46    0.16
  -4  11   6    1.88    0.37
  -4  11   6    1.62    0.25
   4 -11  -6    1.43    0.27
  -3  10   6   -0.05    0.12
  -3  10   6    0.06    0.19
   3 -10  -6    0.02    0.14
  -2   9   6    7.12    0.65
  -2   9   6    7.87    0.62
   2  -9  -6    8.32    0.64
  -1   8   6   23.29    1.54
  -1   8   6   23.88    1.55
  -1   8   6   19.86    1.57
  -1   8   6   23.16    1.58
  -1   8   6   20.71    1.57
  -1   8   6   20.33    1.57
   1  -8  -6   21.01    1.59
   1  -8  -6   23.93    1.56
   0   7   6   -0.18    0.08
   0   7   6   -0.09    0.09
   0   7   6   -0.10    0.07
   0  -7  -6    0.04    0.09
   0  -7  -6   -0.17    0.08
   0  -7  -6    0.04    0.11
   1   6   6    2.16    0.20
   1   6   6    1.55    0.22
   1   6   6    1.77    0.23
  -1  -6  -6    1.90    0.22
  -1  -6  -6    2.07    0.19
  -1  -6  -6    2.09    0.20
  -1  -6  -6    2.64    0.25
   2   5   6    4.96    0.44
  -2  -5  -6    5.22    0.43
   3   4   6   46.67    3.46
  -3  -4  -6   52.39    3.47
  -4  -3  -6    1.08    0.18
  -5  -2  -6    0.03    0.12
  -4  10   6    0.16    0.23
  -4  10   6    0.52    0.16
   4 -10  -6    0.47    0.20
  -3   9   6    0.18    0.13
  -3   9   6   -0.13    0.18
   3  -9  -6   -0.19    0.14
  -2   8   6    2.12    0.29
  -2   8   6    1.86    0.21
   2  -8  -6    1.51    0.22
  -1   7   6    0.05    0.07
  -1   7   6    0.19    0.09
  -1   7   6    0.05    0.09
  -1   7   6    0.19    0.09
  -1   7   6    0.12    0.06
  -1   7   6    0.08    0.09
  -1   7   6    0.12    0.08
   1  -7  -6    0.18    0.12
   1  -7  -6    0.06    0.09
   0   6   6   10.04    0.68
   0   6   6    8.87    0.70
   0  -6  -6    9.41    0.69
   0  -6  -6    8.34    0.71
   0  -6  -6    9.55    0.68
   1   5   6    4.66    0.36
   1   5   6    4.34    0.41
  -1  -5  -6    4.54    0.39
  -1  -5  -6    5.02    0.40
  -1  -5  -6    4.72    0.36
  -1  -5  -6    4.75    0.36
   2   4   6    2.25    0.26
  -2  -4  -6    1.68    0.21
   3   3   6    3.70    0.39
  -3  -3  -6    4.96    0.39
  -4  -2  -6    0.23    0.12
  -4   9   6    0.32    0.15
  -4   9   6    0.50    0.26
   4  -9  -6   -0.12    0.16
  -3   8   6    0.16    0.21
  -3   8   6    0.41    0.14
   3  -8  -6    0.37    0.15
  -2   7   6   -0.04    0.09
  -2   7   6    0.04    0.14
   2  -7  -6   -0.04    0.12
  -1   6   6    1.63    0.19
  -1   6   6    1.97    0.21
  -1   6   6    1.82    0.22
  -1   6   6    1.76    0.20
  -1   6   6    1.62    0.16
  -1   6   6    1.93    0.19
   1  -6  -6    2.21    0.19
   1  -6  -6    2.49    0.25
   0   5   6    0.02    0.07
   0   5   6   -0.09    0.07
   0  -5  -6   -0.07    0.07
   0  -5  -6    0.03    0.08
   0  -5  -6   -0.02    0.09
   1   4   6    1.00    0.12
   1   4   6    0.89    0.15
  -1  -4  -6    0.83    0.13
  -1  -4  -6    1.17    0.15
  -1  -4  -6    1.05    0.12
  -1  -4  -6    1.03    0.12
   2   3   6   50.29    3.38
  -2  -3  -6   46.49    3.38
   3   2   6   -0.15    0.11
  -3  -2  -6   -0.06    0.09
  -4  -1  -6    0.01    0.10
  -4   8   6    1.38    0.20
  -4   8   6    1.05    0.30
   4  -8  -6    1.41    0.23
  -3   7   6    2.02    0.32
  -3   7   6    1.66    0.22
   3  -7  -6    1.78    0.23
  -2   6   6    1.22    0.16
  -2   6   6    1.05    0.21
   2  -6  -6    1.11    0.17
  -1   5   6    3.86    0.34
  -1   5   6    4.07    0.34
  -1   5   6    4.55    0.35
  -1   5   6    4.40    0.33
  -1   5   6    4.43    0.36
   1  -5  -6    3.42    0.36
   1  -5  -6    4.29    0.37
   0   4   6   11.53    0.76
   0   4   6   10.35    0.76
   0   4   6   11.37    0.74
   0   4   6    9.91    0.73
   0  -4  -6    9.40    0.76
   0  -4  -6    9.26    0.74
   0  -4  -6   10.64    0.76
   1   3   6    1.53    0.16
   1   3   6    1.50    0.18
  -1  -3  -6    1.55    0.15
  -1  -3  -6    1.41    0.16
  -1  -3  -6    1.41    0.17
  -1  -3  -6    1.64    0.15
   2   2   6   71.77    4.80
  -2  -2  -6   63.62    4.81
  -2  -2  -6   71.97    4.80
  -3  -1  -6    2.27    0.25
  -3  -1  -6    2.29    0.32
  -4   0  -6    0.11    0.10
  -4   0  -6   -0.12    0.22
  -4   7   6   -0.04    0.12
  -4   7   6    0.34    0.25
  -3   6   6    0.01    0.11
  -3   6   6    0.16    0.19
   3  -6  -6   -0.14    0.12
  -2   5   6    4.10    0.44
  -2   5   6    4.50    0.38
   2  -5  -6    5.23    0.40
  -1   4   6    1.03    0.13
  -1   4   6    0.97    0.11
  -1   4   6    0.84    0.12
  -1   4   6    0.81    0.15
   1  -4  -6    0.97    0.14
   0   3   6    0.10    0.07
   0   3   6   -0.04    0.05
   0   3   6   -0.05    0.07
   0   3   6   -0.06    0.08
   0  -3  -6    0.00    0.08
   0  -3  -6   -0.02    0.07
   0  -3  -6   -0.02    0.09
  -1  -2  -6   13.95    1.06
  -1  -2  -6   16.08    1.06
  -1  -2  -6   14.77    1.06
  -1  -2  -6   14.84    1.04
  -2  -1  -6   34.05    2.37
  -2  -1  -6   33.75    2.40
  -3   0  -6    4.47    0.36
  -3   0  -6    3.88    0.45
  -4   1  -6    0.01    0.21
  -4   1  -6   -0.01    0.09
  -5   2  -6    0.93    0.37
  -4   6   6    1.10    0.17
  -4   6   6    1.39    0.32
  -3   5   6   10.75    1.00
  -3   5   6   13.65    0.92
  -2   4   6    1.75    0.26
  -2   4   6    1.57    0.17
   2  -4  -6    1.97    0.22
  -1   3   6    1.91    0.20
  -1   3   6    1.42    0.16
  -1   3   6    1.33    0.15
  -1   3   6    1.62    0.16
   1  -3  -6    1.29    0.16
   0   2   6    0.35    0.08
   0   2   6    0.22    0.09
   0   2   6    0.21    0.09
   0  -2  -6    0.41    0.09
   0  -2  -6    0.38    0.08
   0  -2  -6    0.25    0.10
   1   1   6    8.12    0.58
  -1  -1  -6    7.85    0.57
  -1  -1  -6    7.94    0.58
  -1  -1  -6    8.36    0.58
  -1  -1  -6    7.12    0.58
   2   0   6   18.93    1.32
  -2   0  -6   18.34    1.35
  -3   1  -6    0.23    0.17
  -4   2  -6    0.96    0.30
  -5   3  -6    0.56    0.36
  -5   6   6   -0.10    0.28
  -4   5   6   13.99    1.18
  -4   5   6   14.32    1.03
  -3   4   6   46.96    3.02
  -3   4   6   38.74    3.10
  -2   3   6   39.60    3.04
  -2   3   6   43.89    2.99
   2  -3  -6   45.02    2.99
  -1   2   6   14.02    1.09
  -1   2   6   15.46    1.13
  -1   2   6   15.27    1.11
  -1   2   6   17.47    1.10
   1  -2  -6   15.87    1.12
   0   1   6   -0.07    0.07
   0   1   6    0.00    0.07
   0   1   6   -0.08    0.06
   0  -1  -6    0.00    0.07
   0  -1  -6    0.04    0.07
   0  -1  -6    0.04    0.09
   1   0   6    0.20    0.09
  -1   0  -6    0.21    0.08
  -1   0  -6    0.20    0.08
  -1   0  -6    0.29    0.08
  -1   0  -6    0.16    0.07
   2  -1   6    1.27    0.15
  -2   1  -6    1.22    0.19
  -3   2  -6    0.30    0.17
  -4   3  -6    1.56    0.32
  -5   4  -6    2.32    0.46
  -5   5   6    1.20    0.38
  -4   4   6   25.44    1.85
  -4   4   6   27.72    2.01
  -3   3   6    3.98    0.33
  -3   3   6    3.32    0.44
  -2   2   6   62.51    4.68
  -2   2   6   67.37    4.62
   2  -2  -6   69.84    4.62
  -1   1   6    7.93    0.62
  -1   1   6    7.91    0.59
  -1   1   6    8.34    0.59
  -1   1   6    7.34    0.58
   1  -1  -6    9.09    0.61
   0   0   6    3.60    0.26
   0   0   6    2.80    0.27
   0   0   6    3.35    0.28
   0   0  -6    3.13    0.29
   0   0  -6    3.02    0.26
   1  -1   6   19.08    1.26
  -1   1  -6   17.71    1.26
  -1   1  -6   15.79    1.25
  -1   1  -6   18.73    1.26
   2  -2   6    0.05    0.09
  -2   2  -6    0.04    0.11
  -3   3  -6   12.55    0.99
  -4   4  -6    4.47    0.38
  -4   4  -6    3.89    0.50
  -5   5  -6    0.01    0.31
  -4   3   6    1.33    0.33
  -4   3   6    1.04    0.15
  -3   2   6   -0.10    0.20
  -3   2   6    0.12    0.09
  -2   1   6   40.57    2.85
  -2   1   6   39.05    2.79
  -2   1   6   41.83    2.79
   2  -1  -6   38.87    2.79
  -1   0   6    0.11    0.07
  -1   0   6    0.25    0.08
  -1   0   6    0.09    0.07
  -1   0   6    0.26    0.08
   1   0  -6    0.19    0.10
   0  -1   6    0.02    0.06
   0  -1   6    0.00    0.07
   0  -1   6    0.05    0.08
   0   1  -6    0.03    0.07
   0   1  -6   -0.07    0.09
   0   1  -6    0.00    0.07
   1  -2   6    2.55    0.23
  -1   2  -6    2.44    0.22
  -1   2  -6    2.21    0.22
   2  -3   6    1.82    0.21
  -2   3  -6    2.36    0.26
  -3   4  -6   11.05    0.82
  -3   4  -6   11.41    0.90
  -4   5  -6    0.44    0.13
  -4   5  -6    0.54    0.24
  -5   6  -6    0.50    0.29
  -5   6  -6    0.52    0.14
  -3   1   6    2.54    0.22
  -3   1   6    1.70    0.21
  -3   1   6    2.36    0.35
  -2   0   6   22.67    1.50
  -2   0   6   20.61    1.50
   2   0  -6   20.71    1.50
  -1  -1   6   18.63    1.34
  -1  -1   6   19.46    1.35
  -1  -1   6   17.83    1.34
  -1  -1   6   17.91    1.35
   1   1  -6   21.89    1.36
   0  -2   6   24.45    1.82
   0  -2   6   27.34    1.82
   0  -2   6   26.45    1.82
   0  -2   6   28.45    1.81
   0   2  -6   24.15    1.82
   0   2  -6   24.61    1.81
   1  -3   6    0.64    0.11
  -1   3  -6    0.56    0.10
  -1   3  -6    0.55    0.10
  -1   3  -6    0.53    0.10
   2  -4   6   38.73    2.91
  -2   4  -6   44.35    2.95
  -2   4  -6   42.75    2.92
   3  -5   6    4.06    0.38
  -3   5  -6    5.17    0.48
  -3   5  -6    4.95    0.39
  -4   6  -6    0.26    0.14
  -4   6  -6    0.36    0.22
  -4   1   6    0.06    0.09
  -3   0   6    4.07    0.33
  -3   0   6    3.86    0.34
  -2  -1   6    1.26    0.14
  -2  -1   6    1.25    0.14
   2   1  -6    1.27    0.16
  -1  -2   6    2.65    0.24
  -1  -2   6    1.80    0.23
  -1  -2   6    2.82    0.21
  -1  -2   6    2.58    0.23
   1   2  -6    2.63    0.26
   0  -3   6   -0.02    0.06
   0  -3   6   -0.01    0.08
   0  -3   6    0.00    0.08
   0  -3   6   -0.03    0.06
   0   3  -6    0.00    0.07
   0   3  -6    0.08    0.10
   1  -4   6   14.78    1.00
  -1   4  -6   14.25    1.00
  -1   4  -6   12.71    0.99
  -1   4  -6   13.79    1.00
   2  -5   6   31.99    2.32
  -2   5  -6   37.49    2.36
  -2   5  -6   30.43    2.32
   3  -6   6    1.62    0.20
  -3   6  -6    1.88    0.29
  -3   6  -6    1.62    0.20
  -4   7  -6    0.07    0.21
  -4   7  -6    0.29    0.14
  -4   0   6    0.40    0.11
  -3  -1   6    0.05    0.09
  -2  -2   6   -0.05    0.08
   2   2  -6   -0.06    0.09
  -1  -3   6    0.53    0.08
  -1  -3   6    0.68    0.09
  -1  -3   6    0.52    0.10
  -1  -3   6    0.44    0.09
  -1  -3   6    0.51    0.10
   1   3  -6    0.62    0.13
   1   3  -6    0.59    0.09
   0  -4   6   30.54    2.50
   0  -4   6   37.43    2.51
   0  -4   6   39.51    2.49
   0  -4   6   36.84    2.51
   0   4  -6   37.40    2.49
   0   4  -6   33.16    2.51
   1  -5   6    4.17    0.31
   1  -5   6    3.27    0.28
  -1   5  -6    3.60    0.30
  -1   5  -6    3.64    0.27
  -1   5  -6    2.83    0.30
  -1   5  -6    3.52    0.30
   2  -6   6    2.02    0.24
  -2   6  -6    1.95    0.22
  -2   6  -6    2.62    0.27
   3  -7   6   -0.02    0.11
  -3   7  -6    0.12    0.15
  -3   7  -6   -0.22    0.09
   4  -8   6    0.76    0.17
  -4   8  -6    0.71    0.17
  -4   8  -6    0.29    0.22
  -4  -1   6   -0.01    0.10
  -3  -2   6    0.57    0.12
  -2  -3   6    1.98    0.23
   2   3  -6    2.13    0.24
  -1  -4   6   13.46    1.10
  -1  -4   6   15.93    1.08
  -1  -4   6   15.34    1.08
  -1  -4   6   14.33    1.10
  -1  -4   6   15.80    1.10
   1   4  -6   17.30    1.12
   1   4  -6   15.08    1.09
   0  -5   6   -0.03    0.06
   0  -5   6   -0.03    0.07
   0  -5   6    0.02    0.09
   0  -5   6   -0.01    0.09
   0   5  -6    0.09    0.08
   0   5  -6   -0.09    0.10
   1  -6   6    3.54    0.31
   1  -6   6    3.89    0.28
  -1   6  -6    2.90    0.30
  -1   6  -6    3.11    0.29
  -1   6  -6    3.49    0.27
  -1   6  -6    3.58    0.30
  -1   6  -6    3.01    0.26
   2  -7   6    1.37    0.19
  -2   7  -6    1.33    0.18
  -2   7  -6    1.64    0.23
   3  -8   6    0.48    0.14
  -3   8  -6    0.28    0.19
  -3   8  -6    0.30    0.14
   4  -9   6    0.48    0.17
  -4   9  -6    0.86    0.19
  -4   9  -6    0.44    0.23
  -4  -2   6    0.98    0.17
  -3  -3   6   12.44    0.85
   3   3  -6   10.60    0.85
  -2  -4   6   40.01    2.80
  -1  -5   6    4.04    0.34
  -1  -5   6    4.41    0.32
  -1  -5   6    4.04    0.31
  -1  -5   6    3.54    0.34
  -1  -5   6    3.23    0.34
   1   5  -6    4.30    0.32
   1   5  -6    3.72    0.36
   0  -6   6   -0.08    0.07
   0  -6   6    0.06    0.10
   0  -6   6    0.03    0.07
   0  -6   6    0.03    0.10
   0   6  -6    0.06    0.08
   0   6  -6    0.00    0.10
   1  -7   6    5.03    0.42
   1  -7   6    6.05    0.45
  -1   7  -6    5.64    0.44
  -1   7  -6    5.04    0.44
  -1   7  -6    5.66    0.41
  -1   7  -6    5.07    0.40
  -1   7  -6    5.84    0.45
   2  -8   6   -0.02    0.11
  -2   8  -6   -0.04    0.13
  -2   8  -6   -0.04    0.10
   3  -9   6    1.40    0.22
  -3   9  -6    1.54    0.22
  -3   9  -6    1.55    0.28
   4 -10   6    0.02    0.15
  -4  10  -6    0.11    0.16
  -4  10  -6   -0.03    0.19
  -5  -2   6    1.42    0.21
  -4  -3   6    2.79    0.32
  -3  -4   6   11.82    0.83
   3   4  -6   10.25    0.82
  -2  -5   6   32.59    2.45
   2   5  -6   37.12    2.46
  -1  -6   6    3.28    0.31
  -1  -6   6    3.78    0.31
  -1  -6   6    3.55    0.28
  -1  -6   6    2.57    0.31
  -1  -6   6    3.63    0.27
  -1  -6   6    3.26    0.27
   1   6  -6    3.31    0.33
   1   6  -6    3.11    0.28
   0  -7   6   -0.07    0.07
   0  -7   6   -0.10    0.10
   0  -7   6   -0.07    0.07
   0  -7   6    0.05    0.11
   0   7  -6    0.00    0.10
   0   7  -6   -0.15    0.07
   1  -8   6    0.07    0.11
   1  -8   6    0.27    0.09
  -1   8  -6    0.10    0.05
  -1   8  -6    0.18    0.11
  -1   8  -6    0.30    0.10
  -1   8  -6    0.21    0.10
  -1   8  -6    0.19    0.08
   2  -9   6    0.40    0.15
  -2   9  -6    0.45    0.14
   3 -10   6   -0.07    0.13
  -3  10  -6    0.12    0.17
  -3  10  -6    0.00    0.13
   4 -11   6    0.63    0.19
  -4  11  -6    1.09    0.24
  -4  11  -6    0.49    0.25
  -5  -3   6    1.22    0.20
   4   4  -6    3.40    0.36
  -3  -5   6    3.86    0.39
   3   5  -6    4.46    0.40
  -2  -6   6    2.38    0.22
  -2  -6   6    1.97    0.23
   2   6  -6    2.31    0.27
  -1  -7   6    6.18    0.50
  -1  -7   6    6.24    0.47
  -1  -7   6    5.44    0.50
  -1  -7   6    6.18    0.46
  -1  -7   6    6.73    0.47
  -1  -7   6    6.20    0.50
   1   7  -6    5.49    0.52
   1   7  -6    6.56    0.48
   0  -8   6    0.35    0.10
   0  -8   6    0.63    0.14
   0  -8   6    0.36    0.13
   0   8  -6    0.39    0.10
   0   8  -6    0.45    0.14
   1  -9   6    0.60    0.15
   1  -9   6    0.58    0.12
  -1   9  -6    0.70    0.13
  -1   9  -6    0.53    0.09
  -1   9  -6    0.48    0.13
  -1   9  -6    0.46    0.13
  -1   9  -6    0.69    0.11
   2 -10   6    2.48    0.30
  -2  10  -6    2.76    0.26
  -2  10  -6    3.16    0.31
  -2  10  -6    2.73    0.26
   3 -11   6    2.21    0.29
  -3  11  -6    1.91    0.27
  -3  11  -6    1.87    0.31
   4 -12   6   -0.17    0.17
  -4  12  -6    0.24    0.22
  -5  -4   6    2.82    0.32
  -4  -5   6    0.06    0.14
   4   5  -6    0.15    0.16
  -3  -6   6    1.69    0.23
   3   6  -6    1.75    0.24
  -2  -7   6    1.14    0.16
  -2  -7   6    1.25    0.18
   2   7  -6    1.59    0.23
  -1  -8   6    0.41    0.14
  -1  -8   6    0.18    0.10
  -1  -8   6    0.26    0.10
  -1  -8   6    0.15    0.13
  -1  -8   6    0.18    0.09
   1   8  -6    0.21    0.15
   1   8  -6    0.14    0.09
   0  -9   6   -0.07    0.10
   0  -9   6    0.00    0.11
   0  -9   6   -0.02    0.10
   0   9  -6   -0.05    0.12
   0   9  -6   -0.03    0.08
   1 -10   6    2.65    0.29
   1 -10   6    2.49    0.26
  -1  10  -6    2.87    0.27
  -1  10  -6    2.65    0.29
  -1  10  -6    2.30    0.24
  -1  10  -6    2.36    0.23
  -1  10  -6    2.59    0.29
   2 -11   6    0.97    0.21
  -2  11  -6    2.01    0.21
  -2  11  -6    1.68    0.20
  -2  11  -6    1.33    0.22
   3 -12   6    9.22    0.77
  -3  12  -6    9.69    0.82
   4 -13   6   -0.19    0.18
  -4  13  -6    0.04    0.21
  -5  -5   6    0.12    0.15
  -4  -6   6    0.03    0.14
   4   6  -6   -0.08    0.15
  -3  -7   6    0.04    0.13
   3   7  -6   -0.01    0.14
  -2  -8   6    0.09    0.10
  -2  -8   6    0.02    0.11
   2   8  -6    0.11    0.14
  -1  -9   6    0.63    0.12
  -1  -9   6    0.44    0.13
  -1  -9   6    0.66    0.17
  -1  -9   6    0.76    0.13
  -1  -9   6    0.86    0.17
   1   9  -6    0.56    0.18
   1   9  -6    0.63    0.13
   0 -10   6   18.80    1.38
   0 -10   6   20.73    1.40
   0  10  -6   17.12    1.34
   0  10  -6   18.94    1.39
   1 -11   6   -0.12    0.13
   1 -11   6   -0.08    0.10
  -1  11  -6   -0.05    0.07
  -1  11  -6   -0.07    0.09
  -1  11  -6   -0.05    0.11
  -1  11  -6   -0.05    0.09
   2 -12   6   19.40    1.61
  -2  12  -6   23.90    1.59
  -2  12  -6   22.67    1.58
   3 -13   6    8.27    0.72
  -3  13  -6    8.35    0.74
  -5  -6   6    0.27    0.18
   5   6  -6    0.18    0.19
  -4  -7   6   -0.08    0.15
   4   7  -6    0.00    0.16
  -3  -8   6    0.41    0.16
   3   8  -6    0.33    0.17
  -2  -9   6    0.62    0.15
  -2  -9   6    0.61    0.16
   2   9  -6    0.53    0.19
  -1 -10   6    2.63    0.26
  -1 -10   6    2.95    0.28
  -1 -10   6    3.08    0.34
  -1 -10   6    3.54    0.36
  -1 -10   6    2.93    0.32
   1  10  -6    2.79    0.30
   1  10  -6    2.81    0.35
   0 -11   6   -0.03    0.13
   0 -11   6   -0.24    0.11
   0 -11   6   -0.05    0.14
   0  11  -6    0.05    0.11
   0  11  -6   -0.13    0.15
   1 -12   6   14.89    1.16
  -1  12  -6   15.65    1.10
  -1  12  -6   15.90    1.14
  -1  12  -6   14.71    1.10
  -1  12  -6   15.47    1.14
  -2  13  -6   15.45    1.16
  -2  13  -6   16.71    1.18
   3 -14   6    3.15    0.42
  -3  14  -6    4.23    0.48
  -4  -8   6    0.64    0.20
   4   8  -6    0.60    0.21
  -3  -9   6    1.45    0.24
   3   9  -6    1.25    0.24
  -2 -10   6    2.39    0.28
  -2 -10   6    2.85    0.33
   2  10  -6    1.91    0.30
  -1 -11   6    0.09    0.15
  -1 -11   6   -0.12    0.09
  -1 -11   6    0.16    0.12
  -1 -11   6   -0.11    0.13
   1  11  -6    0.12    0.12
   1  11  -6   -0.44    0.15
   0 -12   6   23.52    1.85
   0 -12   6   24.07    1.82
   0 -12   6   30.26    1.90
   0  12  -6   24.52    1.81
   0  12  -6   25.79    1.87
   1 -13   6    7.42    0.65
  -1  13  -6    7.60    0.58
  -1  13  -6    7.71    0.64
   2 -14   6    0.59    0.20
  -2  14  -6    1.33    0.21
  -2  14  -6    1.15    0.17
   3 -15   6    0.18    0.20
  -3  15  -6    0.09    0.19
  -4  -9   6    0.43    0.18
   4   9  -6    0.58    0.21
  -3 -10   6   -0.05    0.12
   3  10  -6    0.11    0.17
  -2 -11   6    1.28    0.21
   2  11  -6    1.15    0.25
  -1 -12   6   18.59    1.30
  -1 -12   6   19.36    1.32
  -1 -12   6   15.72    1.24
   1  12  -6   16.34    1.26
   1  12  -6   16.54    1.31
   0 -13   6    0.05    0.12
   0 -13   6    0.04    0.17
   0 -13   6    0.06    0.17
   0  13  -6   -0.25    0.16
   0  13  -6   -0.07    0.11
   1 -14   6    1.36    0.25
  -1  14  -6    1.57    0.24
  -1  14  -6    1.57    0.19
   2 -15   6    0.35    0.17
   3 -16   6    0.56    0.23
  -3  16  -6    0.91    0.25
  -4 -10   6   -0.06    0.16
   4  10  -6    0.18    0.19
  -3 -11   6    2.15    0.31
   3  11  -6    2.00    0.32
  -2 -12   6   25.58    1.78
   2  12  -6   22.73    1.78
  -1 -13   6    8.37    0.74
  -1 -13   6    7.94    0.68
  -1 -13   6   10.74    0.79
   1  13  -6    8.83    0.77
   1  13  -6    8.46    0.69
   0 -14   6   -0.31    0.14
   0 -14   6    0.17    0.14
   0 -14   6    0.07    0.13
   0  14  -6    0.16    0.13
   0  14  -6    0.13    0.18
   1 -15   6    0.89    0.23
  -1  15  -6    1.39    0.17
   2 -16   6    1.32    0.29
  -2  16  -6    1.22    0.18
  -2  16  -6    1.58    0.24
  -3  17  -6    2.13    0.37
  -4 -11   6    1.15    0.25
   4  11  -6    1.14    0.27
  -3 -12   6   11.39    0.88
   3  12  -6    9.68    0.88
   2  13  -6   15.54    1.22
  -1 -14   6    1.44    0.23
  -1 -14   6    1.49    0.28
  -1 -14   6    2.54    0.36
   1  14  -6    1.89    0.32
   1  14  -6    1.48    0.24
   0 -15   6   -0.03    0.16
   0 -15   6    0.12    0.14
   0 -15   6    0.40    0.17
   0  15  -6    0.42    0.19
   0  15  -6    0.18    0.12
   1 -16   6    1.28    0.27
  -1  16  -6    1.49    0.19
   2 -17   6    0.81    0.26
  -2  17  -6    1.18    0.22
  -2  17  -6    0.79    0.18
  -4 -12   6    0.38    0.19
   4  12  -6    0.00    0.21
   3  13  -6    9.00    0.80
   2  14  -6    0.76    0.24
  -1 -15   6    1.58    0.30
  -1 -15   6    1.70    0.23
   1  15  -6    1.56    0.25
   1  15  -6    1.83    0.32
   0 -16   6    0.83    0.24
   0 -16   6    0.80    0.21
   0  16  -6    1.02    0.20
   0  16  -6    0.73    0.23
   1 -17   6    1.96    0.35
  -1  17  -6    3.04    0.40
  -1  17  -6    2.30    0.25
   2 -18   6    0.07    0.20
  -2  18  -6    0.17    0.15
   4  13  -6    0.14    0.21
   3  14  -6    3.62    0.46
  -2 -15   6    0.84    0.15
   2  15  -6    0.60    0.23
  -1 -16   6    1.58    0.31
  -1 -16   6    1.41    0.24
   1  16  -6    1.77    0.33
   1  16  -6    1.87    0.28
   0 -17   6   -0.01    0.19
   0 -17   6    0.14    0.16
   0  17  -6    0.22    0.14
   0  17  -6    0.07    0.17
   1 -18   6    2.44    0.39
  -1  18  -6    3.11    0.41
  -1  18  -6    2.41    0.28
   2 -19   6    2.03    0.38
  -2  19  -6    3.66    0.37
   3  15  -6    0.35    0.24
  -2 -16   6    0.77    0.15
   2  16  -6    1.09    0.31
  -1 -17   6    2.39    0.31
  -1 -17   6    3.14    0.42
   1  17  -6    2.72    0.34
   1  17  -6    2.28    0.38
   0 -18   6    5.16    0.54
   0 -18   6    5.12    0.59
   0  18  -6    5.31    0.56
   0  18  -6    5.09    0.49
   1 -19   6    0.85    0.29
  -1  19  -6    1.10    0.17
  -1  19  -6    1.72    0.34
  -2 -17   6    0.26    0.13
   2  17  -6    0.67    0.27
  -1 -18   6    2.76    0.41
  -1 -18   6    2.31    0.33
   1  18  -6    3.39    0.45
   1  18  -6    2.71    0.34
   0 -19   6   -0.23    0.17
   0 -19   6   -0.13    0.22
   0  19  -6   -0.01    0.18
   0  19  -6    0.20    0.15
   3  17  -6    2.03    0.37
  -2 -18   6    0.02    0.13
   2  18  -6   -0.01    0.23
  -1 -19   6    0.85    0.22
   1  19  -6    1.42    0.25
   1  19  -6    1.14    0.31
   0 -20   6    0.26    0.26
   0 -20   6    0.17    0.22
   0  20  -6    0.88    0.19
  -2 -19   6    2.42    0.27
   2  19  -6    2.99    0.43
  -1 -20   6    1.03    0.22
   0 -21  -7    1.69    0.34
   1  20   7    2.49    0.40
   1  20   7    2.62    0.34
  -1 -20  -7    1.68    0.29
   2  19   7    1.24    0.32
  -2 -19  -7    0.57    0.16
   0  20   7    0.55    0.17
   0 -20  -7    0.45    0.29
   0 -20  -7    0.30    0.22
   1  19   7    0.83    0.22
   1  19   7    0.80    0.28
  -1 -19  -7    0.86    0.24
  -1 -19  -7    1.18    0.39
   2  18   7   -0.01    0.23
  -2 -18  -7   -0.07    0.13
   3  17   7    0.74    0.28
  -1  20   7    2.48    0.39
  -1  20   7    2.26    0.37
   1 -20  -7    2.41    0.44
   0  19   7   17.93    1.24
   0  19   7   12.78    1.08
   0 -19  -7   14.30    1.20
   0 -19  -7   13.70    1.13
   1  18   7    1.21    0.25
   1  18   7    1.71    0.35
  -1 -18  -7    0.67    0.21
  -1 -18  -7    0.73    0.27
   2  17   7    1.46    0.32
  -2 -17  -7    0.77    0.17
   3  16   7    0.50    0.25
  -1  19   7    1.16    0.27
  -1  19   7    0.85    0.15
  -1  19   7    0.79    0.25
   1 -19  -7    0.58    0.31
   0  18   7    0.25    0.26
   0  18   7    0.02    0.17
   0  18   7   -0.06    0.12
   0 -18  -7   -0.09    0.18
   0 -18  -7   -0.04    0.22
   1  17   7    0.13    0.23
   1  17   7    0.07    0.16
  -1 -17  -7   -0.14    0.15
  -1 -17  -7   -0.24    0.17
   2  16   7    4.74    0.51
  -2 -16  -7    2.91    0.33
   3  15   7    0.09    0.21
  -2  19   7    1.15    0.28
  -2  19   7    0.89    0.20
   2 -19  -7    0.70    0.31
  -1  18   7    1.04    0.26
  -1  18   7    1.18    0.28
  -1  18   7    0.89    0.15
   1 -18  -7    1.04    0.30
   0  17   7    0.46    0.20
   0  17   7    0.26    0.22
   0  17   7    0.29    0.14
   0 -17  -7    0.10    0.18
   0 -17  -7    0.07    0.22
   1  16   7    0.01    0.15
   1  16   7    0.08    0.21
  -1 -16  -7   -0.13    0.14
  -1 -16  -7   -0.14    0.18
   2  15   7    0.03    0.20
  -2 -15  -7    0.16    0.12
   3  14   7    1.87    0.34
   4  13   7    1.27    0.32
  -2  18   7    0.15    0.19
  -2  18   7    0.23    0.15
   2 -18  -7    0.25    0.26
  -1  17   7    0.11    0.09
  -1  17   7    0.02    0.16
  -1  17   7    0.06    0.19
   1 -17  -7   -0.15    0.21
   0  16   7    0.70    0.21
   0  16   7    0.39    0.14
   0  16   7    0.71    0.23
   0 -16  -7    0.09    0.18
   0 -16  -7    0.23    0.21
   1  15   7    0.21    0.15
   1  15   7    0.42    0.23
  -1 -15  -7    0.21    0.19
  -1 -15  -7    0.02    0.14
   2  14   7    0.06    0.20
  -2 -14  -7    0.02    0.10
   3  13   7    0.64    0.24
   4  12   7    0.26    0.22
  -4 -12  -7    0.21    0.19
  -2  17   7    2.75    0.28
  -2  17   7    1.82    0.32
  -2  17   7    2.53    0.30
   2 -17  -7    1.42    0.34
  -1  16   7   -0.06    0.16
  -1  16   7    0.12    0.09
  -1  16   7   -0.13    0.16
   1 -16  -7   -0.12    0.20
   0  15   7    4.01    0.46
   0  15   7    3.66    0.45
   0  15   7    3.64    0.38
   0 -15  -7    4.39    0.49
   0 -15  -7    4.40    0.43
   1  14   7    1.51    0.28
   1  14   7    1.87    0.26
  -1 -14  -7    1.63    0.29
  -1 -14  -7    1.67    0.24
   2  13   7   -0.02    0.17
   3  12   7   -0.33    0.17
  -3 -12  -7   -0.11    0.14
   4  11   7    0.12    0.20
  -4 -11  -7   -0.13    0.17
  -3  17   7    1.32    0.32
   3 -17  -7    1.24    0.35
  -2  16   7    3.98    0.49
  -2  16   7    4.75    0.42
  -2  16   7    4.81    0.41
   2 -16  -7    4.00    0.52
  -1  15   7    0.20    0.09
  -1  15   7    0.17    0.16
  -1  15   7    0.48    0.18
   1 -15  -7    0.23    0.21
   1  13   7    0.79    0.18
   1  13   7    1.02    0.26
  -1 -13  -7    1.01    0.23
  -1 -13  -7    0.84    0.18
   2  12   7    2.62    0.35
  -2 -12  -7    2.30    0.29
   3  11   7    0.17    0.19
  -3 -11  -7    0.05    0.14
   4  10   7    0.32    0.21
  -4 -10  -7   -0.07    0.16
  -3  16   7    1.10    0.29
   3 -16  -7    0.39    0.26
  -2  15   7    0.27    0.12
  -2  15   7    0.23    0.12
  -2  15   7    0.35    0.20
   2 -15  -7    0.10    0.20
  -1  14   7    1.40    0.22
  -1  14   7    2.08    0.21
  -1  14   7    2.50    0.29
   1 -14  -7    1.45    0.28
   0  13   7   41.10    2.98
   0  13   7   44.24    3.04
   0  13   7   39.49    3.01
   0 -13  -7   45.50    3.04
   0 -13  -7   42.01    2.98
   1  12   7   47.18    3.35
   1  12   7   46.23    3.30
  -1 -12  -7   49.38    3.34
  -1 -12  -7   45.24    3.28
   2  11   7    4.99    0.57
  -2 -11  -7    7.22    0.57
   3  10   7    0.35    0.20
  -3 -10  -7    0.09    0.15
   4   9   7    0.08    0.20
  -4  -9  -7    0.13    0.18
  -3  15   7    0.63    0.25
   3 -15  -7    0.42    0.25
  -2  14   7    0.34    0.18
  -2  14   7    0.25    0.12
  -2  14   7    0.14    0.11
   2 -14  -7   -0.15    0.19
  -1  13   7    0.66    0.16
  -1  13   7    1.12    0.20
  -1  13   7    0.73    0.19
  -1  13   7    1.03    0.13
   1 -13  -7    0.83    0.23
   1  11   7   23.83    1.89
   1  11   7   25.43    1.90
   1  11   7   25.92    1.85
  -1 -11  -7   27.92    1.89
  -1 -11  -7   25.90    1.83
  -1 -11  -7   26.30    1.88
   2  10   7    0.98    0.25
  -2 -10  -7    1.18    0.20
  -2 -10  -7    1.27    0.20
   3   9   7   -0.15    0.16
  -3  -9  -7    0.17    0.15
   4   8   7    2.42    0.33
  -4  -8  -7    2.30    0.31
  -3  14   7    2.28    0.37
   3 -14  -7    1.60    0.33
  -2  13   7    0.31    0.12
  -2  13   7    0.24    0.12
  -2  13   7    0.27    0.18
   2 -13  -7    0.26    0.19
  -1  12   7   44.92    3.15
  -1  12   7   44.54    3.14
  -1  12   7   41.69    3.12
  -1  12   7   47.67    3.16
  -1  12   7   45.53    3.11
  -1  12   7   44.00    3.10
   1 -12  -7   43.48    3.16
   0  11   7   50.28    3.40
   0  11   7   51.78    3.36
   0  11   7   43.07    3.38
   0 -11  -7   48.76    3.36
   0 -11  -7   46.17    3.39
   1  10   7    0.60    0.21
   1  10   7    0.90    0.15
   1  10   7    1.08    0.21
  -1 -10  -7    0.70    0.14
  -1 -10  -7    1.16    0.17
  -1 -10  -7    1.04    0.19
  -1 -10  -7    0.84    0.16
   2   9   7    8.75    0.74
  -2  -9  -7    8.75    0.69
  -2  -9  -7    9.35    0.73
   3   8   7    1.01    0.23
  -3  -8  -7    0.98    0.20
   4   7   7   10.53    0.83
  -4  -7  -7    9.80    0.83
  -5  -6  -7    0.17    0.17
  -3  13   7    0.44    0.23
   3 -13  -7    0.37    0.23
  -2  12   7    3.20    0.37
  -2  12   7    3.20    0.29
  -2  12   7    2.91    0.29
   2 -12  -7    3.08    0.38
  -1  11   7   21.39    1.67
  -1  11   7   23.89    1.70
  -1  11   7   24.37    1.66
  -1  11   7   22.56    1.65
  -1  11   7   22.94    1.69
  -1  11   7   21.83    1.68
   1 -11  -7   24.06    1.72
   1 -11  -7   26.98    1.68
   0  10   7    0.09    0.10
   0 -10  -7    0.12    0.14
   0 -10  -7   -0.04    0.11
   1   9   7    1.79    0.20
   1   9   7    2.13    0.26
   1   9   7    1.53    0.25
  -1  -9  -7    1.81    0.24
  -1  -9  -7    1.84    0.20
  -1  -9  -7    1.46    0.19
  -1  -9  -7    1.49    0.20
   2   8   7    0.28    0.15
  -2  -8  -7    0.42    0.12
  -2  -8  -7    0.31    0.13
   3   7   7    2.54    0.31
  -3  -7  -7    2.10    0.28
   4   6   7   11.08    0.90
  -4  -6  -7   11.72    0.90
  -5  -5  -7    0.35    0.17
  -4  13   7    1.20    0.32
   4 -13  -7    1.13    0.29
  -3  12   7   -0.05    0.19
   3 -12  -7   -0.24    0.17
  -2  11   7    5.77    0.45
  -2  11   7    5.92    0.53
  -2  11   7    6.35    0.53
  -2  11   7    5.36    0.45
   2 -11  -7    5.91    0.54
  -1  10   7    0.84    0.15
  -1  10   7    0.85    0.13
  -1  10   7    0.96    0.17
  -1  10   7    0.84    0.16
  -1  10   7    0.88    0.17
  -1  10   7    0.67    0.15
  -1  10   7    0.99    0.13
   1 -10  -7    0.73    0.15
   1 -10  -7    0.96    0.20
   0   9   7    0.33    0.13
   0   9   7    0.52    0.14
   0   9   7    0.47    0.11
   0  -9  -7    0.47    0.15
   0  -9  -7    0.54    0.13
   1   8   7    2.26    0.28
   1   8   7    2.12    0.22
   1   8   7    1.71    0.26
  -1  -8  -7    1.99    0.21
  -1  -8  -7    1.88    0.20
  -1  -8  -7    1.72    0.21
  -1  -8  -7    1.87    0.24
   2   7   7    0.05    0.14
  -2  -7  -7    0.11    0.12
  -2  -7  -7   -0.05    0.08
   3   6   7    9.69    0.72
  -3  -6  -7    8.03    0.71
   4   5   7    0.44    0.17
  -4  -5  -7    0.19    0.14
  -5  -4  -7    1.07    0.20
  -4  12   7    0.08    0.24
   4 -12  -7    0.07    0.21
  -3  11   7   -0.07    0.14
  -3  11   7    0.04    0.19
   3 -11  -7    0.03    0.18
  -2  10   7    1.54    0.17
  -2  10   7    1.41    0.23
  -2  10   7    1.57    0.17
  -2  10   7    1.57    0.26
   2 -10  -7    1.55    0.25
  -1   9   7    1.54    0.20
  -1   9   7    1.48    0.20
  -1   9   7    1.88    0.22
  -1   9   7    1.79    0.22
  -1   9   7    1.98    0.18
  -1   9   7    1.69    0.21
  -1   9   7    1.67    0.19
   1  -9  -7    1.67    0.19
   1  -9  -7    1.92    0.27
   0   8   7   -0.05    0.10
   0   8   7    0.00    0.08
   0  -8  -7    0.03    0.09
   0  -8  -7    0.07    0.12
   1   7   7    6.12    0.54
   1   7   7    5.92    0.55
   1   7   7    5.86    0.49
  -1  -7  -7    7.07    0.49
  -1  -7  -7    6.72    0.53
  -1  -7  -7    6.87    0.53
  -1  -7  -7    6.70    0.49
   2   6   7    4.95    0.44
  -2  -6  -7    4.55    0.38
  -2  -6  -7    5.11    0.44
   3   5   7    4.80    0.45
  -3  -5  -7    4.68    0.44
   4   4   7    4.78    0.46
  -4  -4  -7    5.66    0.47
  -5  -3  -7    0.65    0.16
  -4  11   7    0.24    0.23
  -4  11   7   -0.09    0.15
   4 -11  -7   -0.12    0.18
  -3  10   7    0.43    0.16
  -3  10   7    0.68    0.24
   3 -10  -7    0.09    0.17
  -2   9   7    8.70    0.70
  -2   9   7    9.60    0.74
   2  -9  -7    8.45    0.71
  -1   8   7    1.96    0.22
  -1   8   7    1.89    0.22
  -1   8   7    2.17    0.19
  -1   8   7    1.96    0.21
  -1   8   7    1.85    0.22
  -1   8   7    1.87    0.22
  -1   8   7    1.77    0.19
   1  -8  -7    1.96    0.20
   1  -8  -7    1.81    0.25
   0   7   7    3.72    0.34
   0   7   7    3.91    0.31
   0  -7  -7    3.79    0.35
   0  -7  -7    3.42    0.31
   0  -7  -7    3.60    0.35
   1   6   7    0.03    0.11
   1   6   7    0.09    0.11
   1   6   7    0.29    0.09
  -1  -6  -7    0.16    0.08
  -1  -6  -7    0.15    0.11
  -1  -6  -7    0.10    0.10
  -1  -6  -7    0.25    0.09
   2   5   7    2.08    0.25
  -2  -5  -7    1.59    0.21
   3   4   7   14.81    1.12
  -3  -4  -7   15.39    1.12
  -4  -3  -7    0.78    0.17
  -5  -2  -7    0.32    0.15
  -4  10   7    0.12    0.23
  -4  10   7    0.04    0.15
   4 -10  -7   -0.20    0.16
  -3   9   7   -0.21    0.17
  -3   9   7   -0.07    0.13
   3  -9  -7   -0.08    0.15
  -2   8   7    0.26    0.12
  -2   8   7    0.35    0.17
   2  -8  -7    0.11    0.14
  -1   7   7    5.61    0.48
  -1   7   7    5.88    0.45
  -1   7   7    6.72    0.45
  -1   7   7    6.46    0.47
  -1   7   7    5.84    0.48
  -1   7   7    5.92    0.48
  -1   7   7    6.00    0.49
   1  -7  -7    6.36    0.46
   1  -7  -7    5.48    0.51
   0   6   7    0.03    0.09
   0   6   7   -0.04    0.09
   0   6   7   -0.05    0.07
   0  -6  -7    0.05    0.09
   0  -6  -7   -0.05    0.06
   0  -6  -7   -0.01    0.09
   1   5   7    4.86    0.42
   1   5   7    5.25    0.39
   1   5   7    4.77    0.42
  -1  -5  -7    5.22    0.38
  -1  -5  -7    5.15    0.39
  -1  -5  -7    4.62    0.41
  -1  -5  -7    5.21    0.42
   2   4   7    5.09    0.42
  -2  -4  -7    4.21    0.40
   3   3   7    6.02    0.54
  -3  -3  -7    7.26    0.54
  -4  -2  -7    1.56    0.21
  -5  -1  -7    0.08    0.13
  -4   9   7   -0.19    0.13
  -4   9   7    0.12    0.23
   4  -9  -7   -0.16    0.16
  -3   8   7    0.85    0.26
  -3   8   7    0.88    0.17
   3  -8  -7    1.13    0.21
  -2   7   7    0.07    0.14
  -2   7   7   -0.01    0.09
   2  -7  -7    0.11    0.13
  -1   6   7    0.33    0.11
  -1   6   7    0.22    0.06
  -1   6   7    0.23    0.08
  -1   6   7    0.30    0.10
  -1   6   7    0.25    0.07
  -1   6   7    0.11    0.09
  -1   6   7    0.20    0.09
   1  -6  -7    0.23    0.12
   1  -6  -7    0.15    0.08
   0   5   7   28.28    2.13
   0   5   7   33.33    2.14
   0   5   7   30.42    2.16
   0   5   7   29.91    2.15
   0  -5  -7   30.68    2.15
   0  -5  -7   33.55    2.14
   0  -5  -7   28.34    2.16
   1   4   7   79.70    5.54
   1   4   7   73.17    5.56
  -1  -4  -7   76.68    5.54
  -1  -4  -7   83.24    5.57
  -1  -4  -7   86.76    5.56
  -1  -4  -7   81.45    5.54
   2   3   7   10.43    0.78
  -2  -3  -7   10.51    0.78
  -3  -2  -7    2.96    0.30
  -4  -1  -7    0.50    0.14
  -4   8   7    2.85    0.42
  -4   8   7    2.21    0.26
   4  -8  -7    2.30    0.29
  -3   7   7    1.67    0.31
  -3   7   7    2.05    0.24
   3  -7  -7    2.06    0.26
  -2   6   7    4.11    0.43
  -2   6   7    4.19    0.37
   2  -6  -7    4.45    0.39
  -1   5   7    4.58    0.39
  -1   5   7    4.53    0.39
  -1   5   7    5.22    0.41
  -1   5   7    4.68    0.38
   1  -5  -7    5.25    0.38
   1  -5  -7    4.98    0.42
   0   4   7   -0.01    0.07
   0   4   7   -0.09    0.08
   0   4   7   -0.04    0.07
   0   4   7    0.00    0.05
   0  -4  -7    0.21    0.08
   0  -4  -7    0.12    0.07
   0  -4  -7    0.07    0.10
   1   3   7   10.42    0.78
  -1  -3  -7   10.92    0.78
  -1  -3  -7   10.84    0.78
  -1  -3  -7   11.51    0.81
  -1  -3  -7   12.34    0.81
  -1  -3  -7    9.81    0.80
  -2  -2  -7    7.51    0.56
  -2  -2  -7    7.15    0.58
   3   1   7    0.12    0.11
  -3  -1  -7    0.05    0.09
  -3  -1  -7    0.25    0.17
  -4   0  -7    0.29    0.24
  -4   0  -7    0.01    0.10
  -4   7   7    9.31    0.75
  -4   7   7   10.25    0.90
  -3   6   7    8.30    0.66
  -3   6   7    8.03    0.75
   3  -6  -7    8.92    0.66
  -2   5   7    1.65    0.19
  -2   5   7    1.54    0.25
   2  -5  -7    1.89    0.21
  -1   4   7   69.71    5.26
  -1   4   7   76.95    5.27
  -1   4   7   78.67    5.28
  -1   4   7   73.19    5.25
   1  -4  -7   81.17    5.27
   1  -4  -7   76.21    5.26
   0   3   7    2.08    0.16
   0   3   7    1.87    0.20
   0   3   7    1.48    0.18
   0   3   7    1.73    0.18
   0  -3  -7    1.73    0.21
   0  -3  -7    1.72    0.19
   0  -3  -7    1.51    0.17
   1   2   7    2.45    0.23
   1   2   7    2.36    0.19
  -1  -2  -7    1.90    0.22
  -1  -2  -7    2.02    0.22
  -1  -2  -7    2.10    0.19
  -1  -2  -7    2.19    0.19
  -1  -2  -7    2.28    0.22
   2   1   7    0.04    0.10
  -2  -1  -7    0.18    0.11
  -2  -1  -7    0.04    0.07
  -3   0  -7    0.05    0.09
  -3   0  -7   -0.02    0.15
  -4   1  -7    1.68    0.21
  -4   1  -7    1.91    0.35
  -5   2  -7    1.59    0.43
  -4   6   7   10.22    0.97
  -4   6   7   11.66    0.84
  -3   5   7    4.87    0.40
  -3   5   7    3.89    0.49
   3  -5  -7    4.73    0.40
  -2   4   7    4.30    0.37
  -2   4   7    4.16    0.44
   2  -4  -7    4.70    0.38
  -1   3   7    9.84    0.75
  -1   3   7   10.29    0.75
  -1   3   7   11.17    0.78
  -1   3   7   10.36    0.76
   1  -3  -7   10.79    0.78
   0   2   7   -0.03    0.07
   0   2   7   -0.04    0.06
   0   2   7   -0.05    0.08
   0  -2  -7    0.00    0.10
   0  -2  -7    0.03    0.07
   0  -2  -7    0.02    0.07
   1   1   7    7.78    0.57
   1   1   7    8.41    0.59
  -1  -1  -7    6.85    0.58
  -1  -1  -7    8.62    0.59
  -1  -1  -7    7.67    0.56
  -1  -1  -7    7.98    0.57
  -1  -1  -7    8.79    0.59
  -1  -1  -7    7.07    0.56
   2   0   7    3.38    0.28
  -2   0  -7    2.98    0.27
  -2   0  -7    2.55    0.29
  -3   1  -7    5.15    0.50
  -4   2  -7   13.86    1.14
  -5   3  -7    2.73    0.49
  -5   6   7    0.27    0.13
  -5   6   7    0.35    0.31
  -4   5   7    0.53    0.28
  -4   5   7    0.32    0.13
  -3   4   7   15.14    1.08
  -3   4   7   14.40    1.18
  -2   3   7    9.32    0.72
  -2   3   7    9.14    0.78
   2  -3  -7   10.52    0.72
  -1   2   7    2.13    0.20
  -1   2   7    2.51    0.25
  -1   2   7    1.96    0.22
  -1   2   7    2.46    0.21
   1  -2  -7    2.11    0.25
   0   1   7   34.94    2.64
   0   1   7   36.48    2.65
   0   1   7   40.84    2.63
   0  -1  -7   42.43    2.63
   0  -1  -7   34.62    2.65
   1   0   7    1.30    0.15
  -1   0  -7    1.31    0.15
  -1   0  -7    1.02    0.13
  -1   0  -7    1.02    0.12
  -1   0  -7    1.10    0.14
  -1   0  -7    1.19    0.13
   2  -1   7    0.31    0.11
  -2   1  -7    0.34    0.12
  -3   2  -7    0.42    0.17
  -4   3  -7    0.15    0.22
  -5   4  -7    5.20    0.46
  -5   4  -7    5.26    0.67
  -4   4   7    6.38    0.70
  -4   4   7    6.22    0.51
  -3   3   7    5.05    0.57
  -3   3   7    6.23    0.47
  -2   2   7    7.21    0.67
  -2   2   7    8.32    0.61
   2  -2  -7    8.67    0.62
  -1   1   7    7.41    0.59
  -1   1   7    8.69    0.60
  -1   1   7    7.79    0.60
   1  -1  -7    8.69    0.62
   0   0   7    0.00    0.08
   0   0   7   -0.02    0.07
   0   0   7   -0.08    0.06
   0   0  -7    0.04    0.07
   0   0  -7   -0.04    0.07
   0   0  -7    0.04    0.09
   1  -1   7    2.48    0.24
  -1   1  -7    2.32    0.23
  -1   1  -7    2.59    0.23
   2  -2   7    0.31    0.11
  -2   2  -7    0.30    0.12
   3  -3   7    5.98    0.50
  -3   3  -7    7.56    0.60
  -4   4  -7    0.62    0.14
  -4   4  -7    0.47    0.23
  -5   5  -7    3.08    0.54
  -5   5  -7    3.26    0.35
  -4   3   7    1.17    0.16
  -4   3   7    1.15    0.34
  -3   2   7    2.48    0.25
  -3   2   7    2.37    0.37
  -2   1   7   -0.04    0.07
  -2   1   7   -0.17    0.15
  -2   1   7   -0.01    0.07
   2  -1  -7    0.05    0.09
  -1   0   7    1.18    0.14
  -1   0   7    1.06    0.13
  -1   0   7    1.07    0.13
  -1   0   7    1.17    0.14
   1   0  -7    1.45    0.17
   0  -1   7    0.93    0.13
   0  -1   7    1.37    0.16
   0  -1   7    0.98    0.11
   0   1  -7    0.85    0.13
   0   1  -7    1.02    0.12
   0   1  -7    0.87    0.14
   1  -2   7    8.86    0.62
  -1   2  -7    7.63    0.62
  -1   2  -7    8.70    0.62
   2  -3   7    1.19    0.16
  -2   3  -7    1.22    0.18
   3  -4   7    7.27    0.62
  -3   4  -7    8.84    0.71
  -3   4  -7    9.04    0.64
  -4   5  -7    0.10    0.13
  -4   5  -7    0.14    0.21
  -4   2   7    1.50    0.18
  -3   1   7    0.01    0.08
  -3   1   7    0.05    0.08
  -2   0   7    3.80    0.31
  -2   0   7    3.63    0.32
   2   0  -7    3.91    0.34
  -1  -1   7    2.68    0.20
  -1  -1   7    2.42    0.23
  -1  -1   7    2.57    0.23
  -1  -1   7    2.46    0.23
  -1  -1   7    2.49    0.20
   1   1  -7    2.58    0.23
   1   1  -7    2.36    0.26
   0  -2   7   -0.06    0.08
   0  -2   7   -0.08    0.08
   0  -2   7   -0.02    0.07
   0   2  -7   -0.11    0.07
   0   2  -7    0.02    0.09
   1  -3   7    4.00    0.33
   1  -3   7    4.14    0.31
  -1   3  -7    3.65    0.29
  -1   3  -7    3.78    0.32
  -1   3  -7    3.72    0.33
  -1   3  -7    4.25    0.33
   2  -4   7    3.34    0.30
  -2   4  -7    3.00    0.30
  -2   4  -7    3.70    0.32
   3  -5   7    0.32    0.12
  -3   5  -7    0.55    0.13
  -3   5  -7    0.42    0.18
  -4   6  -7    1.08    0.29
  -4   6  -7    1.83    0.23
  -4   1   7    0.45    0.12
  -4   1   7    0.46    0.12
  -3   0   7    0.02    0.09
  -3   0   7   -0.01    0.08
  -2  -1   7    0.27    0.09
  -2  -1   7    0.22    0.08
   2   1  -7    0.46    0.12
  -1  -2   7    9.28    0.63
  -1  -2   7    8.78    0.65
  -1  -2   7    8.53    0.63
  -1  -2   7    8.24    0.65
  -1  -2   7    8.43    0.66
   1   2  -7    9.45    0.64
   1   2  -7    9.50    0.67
   0  -3   7   87.36    5.45
   0  -3   7   77.17    5.47
   0  -3   7   79.75    5.46
   0  -3   7   81.08    5.46
   0   3  -7   76.81    5.46
   0   3  -7   70.40    5.44
   1  -4   7   28.06    1.82
   1  -4   7   27.40    1.80
  -1   4  -7   25.07    1.81
  -1   4  -7   25.26    1.81
  -1   4  -7   24.55    1.81
  -1   4  -7   24.54    1.79
  -1   4  -7   25.42    1.79
   2  -5   7    5.31    0.44
  -2   5  -7    6.15    0.47
  -2   5  -7    5.07    0.44
   3  -6   7   -0.08    0.11
  -3   6  -7    0.09    0.11
  -3   6  -7   -0.12    0.15
   4  -7   7    0.40    0.14
  -4   7  -7    0.55    0.16
  -4   7  -7    0.56    0.25
  -4   0   7    0.17    0.11
  -3  -1   7    5.83    0.44
   3   1  -7    4.85    0.44
  -2  -2   7    0.20    0.09
   2   2  -7    0.24    0.11
  -1  -3   7    4.05    0.31
  -1  -3   7    3.49    0.34
  -1  -3   7    4.00    0.33
  -1  -3   7    4.24    0.31
  -1  -3   7    3.79    0.34
   1   3  -7    4.24    0.33
   1   3  -7    4.42    0.37
   0  -4   7   -0.05    0.06
   0  -4   7   -0.07    0.08
   0  -4   7   -0.01    0.06
   0  -4   7   -0.10    0.09
   0   4  -7    0.06    0.07
   0   4  -7   -0.02    0.10
   1  -5   7    2.79    0.26
   1  -5   7    2.40    0.23
  -1   5  -7    2.60    0.25
  -1   5  -7    2.83    0.21
  -1   5  -7    2.68    0.25
  -1   5  -7    2.71    0.22
  -1   5  -7    2.22    0.26
   2  -6   7    0.06    0.10
  -2   6  -7    0.05    0.09
  -2   6  -7    0.00    0.11
   3  -7   7   -0.08    0.12
  -3   7  -7   -0.07    0.15
  -3   7  -7    0.09    0.12
   4  -8   7    0.71    0.17
  -4   8  -7    0.73    0.26
  -4   8  -7    0.74    0.18
  -4  -1   7    1.56    0.20
  -3  -2   7    0.32    0.11
   3   2  -7    0.17    0.12
  -2  -3   7    0.71    0.14
   2   3  -7    1.11    0.16
  -1  -4   7   29.21    1.92
  -1  -4   7   30.27    1.90
  -1  -4   7   24.73    1.92
  -1  -4   7   25.84    1.92
  -1  -4   7   28.25    1.90
   1   4  -7   28.20    1.91
   1   4  -7   24.01    1.93
   0  -5   7    0.42    0.09
   0  -5   7    0.52    0.12
   0  -5   7    0.61    0.13
   0  -5   7    0.69    0.12
   0   5  -7    0.45    0.13
   0   5  -7    0.62    0.11
   1  -6   7   16.89    1.22
   1  -6   7   17.16    1.20
  -1   6  -7   17.40    1.22
  -1   6  -7   15.76    1.21
  -1   6  -7   16.49    1.19
  -1   6  -7   17.37    1.19
  -1   6  -7   17.55    1.22
   2  -7   7   -0.02    0.11
  -2   7  -7   -0.03    0.13
  -2   7  -7    0.06    0.09
   3  -8   7    3.57    0.37
  -3   8  -7    3.89    0.39
  -3   8  -7    4.44    0.44
   4  -9   7    2.78    0.32
  -4   9  -7    2.66    0.41
  -4   9  -7    2.69    0.32
  -5  -1   7    1.77    0.22
  -4  -2   7   14.65    1.08
  -3  -3   7    7.83    0.59
   3   3  -7    6.95    0.58
  -2  -4   7    2.88    0.31
   2   4  -7    3.65    0.33
  -1  -5   7    2.93    0.25
  -1  -5   7    3.14    0.28
  -1  -5   7    2.92    0.28
  -1  -5   7    2.51    0.28
  -1  -5   7    2.81    0.25
   1   5  -7    3.29    0.32
   1   5  -7    3.08    0.26
   0  -6   7    0.05    0.07
   0  -6   7    0.00    0.10
   0  -6   7    0.00    0.07
   0  -6   7   -0.01    0.09
   0   6  -7   -0.18    0.10
   0   6  -7   -0.01    0.08
   1  -7   7    1.44    0.18
   1  -7   7    1.12    0.14
  -1   7  -7    1.30    0.14
  -1   7  -7    1.43    0.18
  -1   7  -7    1.09    0.12
  -1   7  -7    0.85    0.16
  -1   7  -7    0.99    0.16
   2  -8   7    0.90    0.16
  -2   8  -7    0.86    0.17
   3  -9   7    0.64    0.16
  -3   9  -7    0.51    0.20
  -3   9  -7    0.76    0.17
   4 -10   7    0.27    0.16
  -4  10  -7    0.03    0.15
  -4  10  -7    0.17    0.20
  -5  -2   7    1.38    0.21
  -4  -3   7    0.24    0.13
   4   3  -7   -0.05    0.13
  -3  -4   7    7.65    0.62
   3   4  -7    7.90    0.62
  -2  -5   7    5.70    0.49
   2   5  -7    6.11    0.50
  -1  -6   7   19.67    1.30
  -1  -6   7   18.73    1.30
  -1  -6   7   20.33    1.33
  -1  -6   7   18.20    1.33
  -1  -6   7   15.97    1.32
   1   6  -7   17.85    1.34
   1   6  -7   18.09    1.31
   0  -7   7   10.83    0.81
   0  -7   7   11.82    0.80
   0  -7   7   11.08    0.77
   0  -7   7   11.32    0.80
   0   7  -7    9.92    0.80
   0   7  -7    8.96    0.77
   1  -8   7    0.02    0.11
   1  -8   7    0.05    0.08
  -1   8  -7    0.20    0.06
  -1   8  -7    0.08    0.10
  -1   8  -7    0.01    0.08
  -1   8  -7    0.06    0.11
  -1   8  -7    0.06    0.08
   2  -9   7    1.64    0.23
  -2   9  -7    1.52    0.18
  -2   9  -7    1.67    0.18
  -2   9  -7    1.11    0.20
   3 -10   7    2.50    0.30
  -3  10  -7    2.63    0.30
  -3  10  -7    2.09    0.33
   4 -11   7    1.60    0.28
  -4  11  -7    1.66    0.33
  -5  -3   7    3.24    0.36
  -4  -4   7    0.41    0.15
   4   4  -7    0.39    0.16
  -3  -5   7    0.48    0.14
   3   5  -7    0.38    0.15
  -2  -6   7    0.06    0.08
  -2  -6   7   -0.02    0.09
   2   6  -7    0.04    0.13
  -1  -7   7    1.36    0.16
  -1  -7   7    1.43    0.21
  -1  -7   7    1.70    0.21
  -1  -7   7    1.27    0.18
  -1  -7   7    1.65    0.17
   1   7  -7    1.30    0.17
   1   7  -7    1.13    0.21
   0  -8   7    0.05    0.09
   0  -8   7    0.06    0.12
   0  -8   7    0.14    0.12
   0   8  -7   -0.06    0.12
   0   8  -7   -0.14    0.08
   1  -9   7    0.09    0.09
   1  -9   7    0.02    0.12
   1  -9   7    0.17    0.12
  -1   9  -7    0.10    0.06
  -1   9  -7    0.05    0.08
  -1   9  -7   -0.01    0.10
  -1   9  -7   -0.01    0.08
  -1   9  -7    0.08    0.10
   2 -10   7    0.97    0.19
  -2  10  -7    0.88    0.18
  -2  10  -7    1.05    0.16
  -2  10  -7    1.20    0.16
   3 -11   7    5.93    0.54
  -3  11  -7    5.64    0.56
   4 -12   7    0.85    0.23
  -4  12  -7    0.90    0.28
  -5  -4   7    5.72    0.52
  -4  -5   7    0.13    0.15
   4   5  -7    0.26    0.16
  -3  -6   7   -0.02    0.12
   3   6  -7   -0.08    0.13
  -2  -7   7    0.05    0.10
  -2  -7   7    0.18    0.10
   2   7  -7   -0.02    0.14
  -1  -8   7    0.24    0.09
  -1  -8   7    0.11    0.08
  -1  -8   7    0.00    0.10
  -1  -8   7    0.00    0.12
  -1  -8   7    0.33    0.11
  -1  -8   7    0.11    0.12
   1   8  -7    0.06    0.10
   1   8  -7    0.33    0.14
   0  -9   7   15.38    1.13
   0  -9   7   14.70    1.10
   0  -9   7   14.05    1.12
   0   9  -7   17.34    1.10
   0   9  -7   14.36    1.13
   1 -10   7    3.29    0.35
   1 -10   7    3.29    0.31
  -1  10  -7    3.22    0.31
  -1  10  -7    3.47    0.34
  -1  10  -7    3.14    0.29
  -1  10  -7    3.19    0.27
  -1  10  -7    3.53    0.35
   2 -11   7    0.63    0.17
  -2  11  -7    0.76    0.15
  -2  11  -7    1.04    0.15
   3 -12   7    0.29    0.17
  -3  12  -7    0.24    0.18
   4 -13   7    0.20    0.20
  -4  13  -7    0.49    0.26
  -5  -5   7    3.76    0.39
   5   5  -7    2.90    0.37
  -4  -6   7    1.33    0.24
   4   6  -7    1.34    0.24
  -3  -7   7   -0.02    0.12
   3   7  -7   -0.16    0.14
  -2  -8   7    0.76    0.16
  -2  -8   7    0.98    0.16
   2   8  -7    0.83    0.19
  -1  -9   7    0.03    0.14
  -1  -9   7    0.11    0.11
  -1  -9   7    0.11    0.10
  -1  -9   7    0.05    0.13
  -1  -9   7    0.17    0.09
  -1  -9   7    0.06    0.10
   1   9  -7    0.06    0.11
   1   9  -7   -0.04    0.13
   0 -10   7   -0.05    0.12
   0 -10   7    0.22    0.12
   0 -10   7   -0.04    0.10
   0  10  -7    0.09    0.13
   0  10  -7    0.14    0.10
   1 -11   7    7.58    0.59
   1 -11   7    6.02    0.54
  -1  11  -7    6.56    0.57
  -1  11  -7    6.91    0.52
  -1  11  -7    7.26    0.56
  -1  11  -7    6.70    0.52
   3 -13   7    1.28    0.26
  -3  13  -7    1.78    0.31
  -4  -7   7    0.81    0.20
   4   7  -7    0.46    0.20
  -3  -8   7    3.98    0.43
   3   8  -7    4.45    0.45
  -2  -9   7    1.39    0.20
  -2  -9   7    1.31    0.21
   2   9  -7    1.48    0.25
  -1 -10   7    3.71    0.38
  -1 -10   7    3.77    0.35
  -1 -10   7    4.15    0.42
  -1 -10   7    4.33    0.41
   1  10  -7    4.07    0.37
   1  10  -7    3.87    0.43
   0 -11   7    5.16    0.45
   0 -11   7    4.97    0.45
   0 -11   7    4.03    0.40
   0  11  -7    3.84    0.37
   0  11  -7    3.94    0.45
   1 -12   7    1.20    0.21
   2 -13   7    0.33    0.16
   3 -14   7    0.27    0.19
  -3  14  -7    0.53    0.22
  -4  -8   7    0.88    0.22
   4   8  -7    0.91    0.23
  -3  -9   7    0.46    0.16
   3   9  -7    0.56    0.20
  -2 -10   7    0.86    0.17
   2  10  -7    0.86    0.22
  -1 -11   7    7.67    0.68
  -1 -11   7    7.53    0.61
  -1 -11   7    8.82    0.67
  -1 -11   7    7.89    0.65
   1  11  -7    8.13    0.62
   1  11  -7    6.95    0.68
   0 -12   7    0.19    0.14
   0 -12   7    0.17    0.12
   0  12  -7    0.13    0.11
   1 -13   7    3.31    0.41
  -1  13  -7    4.50    0.40
  -1  13  -7    3.34    0.33
   2 -14   7    5.81    0.60
  -2  14  -7    6.74    0.54
  -2  14  -7    6.75    0.55
   3 -15   7    0.78    0.24
  -3  15  -7    1.16    0.28
  -4  -9   7    3.09    0.37
   4   9  -7    2.46    0.35
  -3 -10   7    2.31    0.29
   3  10  -7    1.40    0.28
  -2 -11   7    0.69    0.17
   2  11  -7    0.61    0.20
   1  12  -7    0.50    0.21
   1  12  -7    0.74    0.15
   0 -13   7    5.91    0.49
   0 -13   7    5.44    0.54
   0  13  -7    5.80    0.49
   0  13  -7    4.95    0.55
   1 -14   7    1.87    0.28
  -1  14  -7    1.58    0.27
  -1  14  -7    1.89    0.21
   2 -15   7    3.62    0.44
  -2  15  -7    4.24    0.40
  -2  15  -7    3.87    0.37
   3 -16   7    1.54    0.32
  -3  16  -7    2.26    0.36
  -4 -10   7    0.15    0.17
   4  10  -7    0.08    0.20
  -3 -11   7    7.24    0.63
   3  11  -7    6.51    0.64
  -1 -13   7    3.18    0.34
  -1 -13   7    2.77    0.36
   1  13  -7    3.45    0.35
   1  13  -7    4.20    0.46
   0 -14   7    0.07    0.14
   0 -14   7   -0.08    0.17
   0  14  -7   -0.23    0.11
   0  14  -7   -0.16    0.17
   1 -15   7    0.93    0.24
  -1  15  -7    1.42    0.18
   2 -16   7    0.52    0.23
  -2  16  -7    0.69    0.18
  -2  16  -7    0.69    0.15
  -4 -11   7    2.07    0.32
   4  11  -7    2.01    0.34
   3  12  -7    0.40    0.22
   2  13  -7    0.25    0.18
  -1 -14   7    2.06    0.32
  -1 -14   7    3.01    0.38
  -1 -14   7    1.96    0.27
   1  14  -7    2.17    0.28
   1  14  -7    1.73    0.32
   0 -15   7    0.00    0.15
   0 -15   7    0.11    0.14
   0 -15   7    0.10    0.18
   0  15  -7    0.02    0.19
   0  15  -7    0.24    0.14
   1 -16   7    0.01    0.17
  -1  16  -7    0.19    0.10
   2 -17   7   -0.05    0.18
  -2  17  -7    0.17    0.16
  -4 -12   7    1.36    0.27
   4  12  -7    0.58    0.25
   3  13  -7    1.32    0.28
  -2 -14   7    5.23    0.45
   2  14  -7    6.53    0.62
  -1 -15   7    2.75    0.40
  -1 -15   7    1.22    0.23
  -1 -15   7    1.49    0.29
   1  15  -7    1.72    0.25
   1  15  -7    1.52    0.32
   0 -16   7    0.16    0.16
   0 -16   7   -0.04    0.17
   0  16  -7    0.15    0.17
   0  16  -7    0.13    0.13
   1 -17   7    0.27    0.22
  -1  17  -7    0.39    0.12
   2 -18   7    0.33    0.22
  -2  18  -7    0.43    0.17
   4  13  -7    0.09    0.22
   3  14  -7    0.08    0.21
   2  15  -7    4.50    0.54
  -1 -16   7    0.01    0.19
  -1 -16   7    0.07    0.15
   1  16  -7    0.17    0.16
   1  16  -7   -0.02    0.21
   0 -17   7   -0.26    0.18
   0 -17   7   -0.06    0.17
   0  17  -7    0.14    0.14
   0  17  -7    0.25    0.19
   1 -18   7    0.29    0.21
  -1  18  -7    0.66    0.24
  -1  18  -7    0.56    0.13
  -2  19  -7    8.98    0.75
   3  15  -7    0.34    0.24
  -2 -16   7    0.24    0.13
   2  16  -7    0.12    0.24
  -1 -17   7    0.35    0.18
  -1 -17   7    0.34    0.23
   1  17  -7    0.43    0.17
   1  17  -7    0.35    0.23
   0 -18   7    0.69    0.20
   0  18  -7    0.76    0.17
   1 -19   7    0.27    0.22
  -1  19  -7    0.74    0.25
  -1  19  -7    0.49    0.13
   3  16  -7    2.18    0.38
  -2 -17   7   -0.02    0.12
   2  17  -7    0.00    0.22
  -1 -18   7    0.43    0.24
  -1 -18   7    0.17    0.17
   1  18  -7    0.34    0.24
   1  18  -7    0.79    0.20
   0 -19   7    0.38    0.23
   0 -19   7    0.42    0.26
   0  19  -7    0.58    0.18
   1 -20   7    0.44    0.25
  -1  20  -7    0.57    0.26
  -2 -18   7   -0.10    0.12
   2  18  -7   -0.06    0.22
  -1 -19   7   -0.14    0.16
   1  19  -7    0.25    0.23
   1  19  -7    0.47    0.17
   0 -20   7   -0.35    0.18
   0 -20   7   -0.21    0.23
   0  20  -7    0.27    0.15
   2  19  -7    8.35    0.83
  -1 -20   7    0.04    0.17
   1  20  -7    0.81    0.21
   1  20  -7    0.51    0.27
   1  20   8    0.90    0.28
   1  20   8    1.36    0.23
  -1 -20  -8    0.19    0.19
   2  19   8    0.29    0.26
  -2 -19  -8   -0.09    0.13
   0  20   8    1.86    0.26
   0 -20  -8    1.39    0.32
   0 -20  -8    1.25    0.36
   1  19   8    0.25    0.23
   1  19   8    0.19    0.17
  -1 -19  -8    0.01    0.17
   2  18   8    0.27    0.26
  -2 -18  -8   -0.35    0.12
   3  17   8    0.03    0.22
  -1  20   8    1.24    0.27
  -1  20   8    0.87    0.24
   1 -20  -8    0.89    0.30
   0  19   8    0.96    0.18
   0 -19  -8    0.21    0.20
   0 -19  -8    0.53    0.27
   1  18   8    0.89    0.26
   1  18   8    0.92    0.20
  -1 -18  -8    0.21    0.17
  -1 -18  -8    0.64    0.25
   2  17   8    3.68    0.48
  -2 -17  -8    2.51    0.28
   3  16   8    1.57    0.34
  -1  19   8    0.19    0.11
  -1  19   8    0.04    0.20
  -1  19   8    0.15    0.20
   1 -19  -8    0.35    0.27
   0  18   8    0.18    0.14
   0 -18  -8   -0.14    0.17
   0 -18  -8   -0.03    0.24
   1  17   8    0.38    0.22
   1  17   8    0.28    0.17
  -1 -17  -8    0.44    0.19
  -1 -17  -8    0.13    0.21
   2  16   8    0.82    0.28
  -2 -16  -8    0.54    0.15
   3  15   8    0.59    0.27
  -2  19   8    0.65    0.23
  -2  19   8    0.26    0.15
   2 -19  -8    0.12    0.27
  -1  18   8    0.58    0.21
  -1  18   8    0.68    0.13
  -1  18   8    0.98    0.24
   1 -18  -8    0.09    0.22
   0  17   8    0.18    0.13
   0  17   8    0.36    0.21
   0  17   8    0.47    0.22
   0 -17  -8    0.02    0.17
   0 -17  -8   -0.07    0.21
   1  16   8   -0.05    0.21
   1  16   8    0.50    0.17
  -1 -16  -8    0.11    0.16
  -1 -16  -8    0.16    0.20
   2  15   8    0.40    0.23
   3  14   8    0.12    0.22
   4  13   8    3.07    0.48
  -2  18   8    0.30    0.20
  -2  18   8    0.05    0.13
   2 -18  -8    0.09    0.27
  -1  17   8    0.27    0.18
  -1  17   8    0.45    0.12
  -1  17   8    0.39    0.19
   1 -17  -8    0.25    0.24
   0  16   8    2.17    0.32
   0  16   8    2.60    0.39
   0  16   8    2.33    0.28
   0 -16  -8    1.87    0.29
   0 -16  -8    1.97    0.34
   1  15   8    1.01    0.28
   1  15   8    1.29    0.23
  -1 -15  -8    0.96    0.27
  -1 -15  -8    1.11    0.21
   2  14   8    0.24    0.21
  -2 -14  -8    0.05    0.11
   3  13   8   -0.08    0.18
   4  12   8    0.74    0.28
  -4 -12  -8    0.48    0.23
  -2  17   8    3.87    0.39
  -2  17   8    4.25    0.39
  -2  17   8    3.77    0.47
   2 -17  -8    3.73    0.51
  -1  16   8    0.28    0.17
  -1  16   8    0.40    0.17
  -1  16   8    0.10    0.10
   1 -16  -8    0.31    0.22
   0  15   8    0.46    0.13
   0 -15  -8    0.17    0.17
   0 -15  -8    0.42    0.21
   1  14   8    8.25    0.66
   1  14   8    6.79    0.56
  -1 -14  -8    5.24    0.54
  -1 -14  -8    6.46    0.62
   2  13   8    0.39    0.20
  -2 -13  -8    0.21    0.11
   3  12   8    0.78    0.25
  -3 -12  -8    1.11    0.23
   4  11   8    0.31    0.24
  -4 -11  -8    0.18    0.18
  -3  17   8    0.19    0.22
  -2  16   8    1.47    0.22
  -2  16   8    1.06    0.26
  -2  16   8    1.20    0.20
   2 -16  -8    1.08    0.30
  -1  15   8    1.54    0.26
  -1  15   8    1.35    0.17
  -1  15   8    1.05    0.22
   1 -15  -8    0.98    0.27
   0  14   8   32.67    2.21
   0  14   8   28.36    2.14
   0  14   8   29.20    2.19
   0 -14  -8   33.44    2.22
   0 -14  -8   27.86    2.14
   2  12   8    0.12    0.18
  -2 -12  -8    0.04    0.16
   3  11   8    3.73    0.45
  -3 -11  -8    3.62    0.42
   4  10   8    0.18    0.20
  -4 -10  -8    0.27    0.19
  -3  16   8    1.77    0.35
   3 -16  -8    1.45    0.35
  -2  15   8    0.42    0.13
  -2  15   8    0.48    0.13
  -2  15   8    0.33    0.19
   2 -15  -8    0.14    0.21
  -1  14   8   10.14    0.79
  -1  14   8    9.06    0.77
   1 -14  -8    9.71    0.84
   1  12   8    6.77    0.57
   1  12   8    7.19    0.65
  -1 -12  -8    7.52    0.63
  -1 -12  -8    6.62    0.57
   2  11   8   -0.17    0.16
  -2 -11  -8    0.20    0.15
   3  10   8    1.10    0.26
  -3 -10  -8    1.31    0.23
   4   9   8    7.55    0.68
  -4  -9  -8    7.14    0.67
  -3  15   8    0.90    0.28
   3 -15  -8    0.87    0.29
  -2  14   8    0.54    0.12
  -2  14   8    0.52    0.19
  -2  14   8    0.38    0.12
   2 -14  -8    0.29    0.20
  -1  13   8    0.79    0.17
   0  12   8   45.17    3.22
   0  12   8   45.13    3.17
   0  12   8   43.43    3.21
   0 -12  -8   50.30    3.18
   0 -12  -8   42.18    3.21
   1  11   8    7.08    0.74
   1  11   8    7.79    0.60
   1  11   8    7.02    0.67
  -1 -11  -8    8.05    0.65
  -1 -11  -8    7.17    0.63
  -1 -11  -8    7.70    0.60
   2  10   8   -0.35    0.15
  -2 -10  -8    0.01    0.12
  -2 -10  -8    0.07    0.18
   3   9   8    0.30    0.20
  -3  -9  -8    0.57    0.19
   4   8   8    0.39    0.21
  -4  -8  -8    0.05    0.17
  -3  14   8    0.37    0.23
   3 -14  -8    0.43    0.24
  -2  13   8    0.46    0.18
  -2  13   8    0.41    0.12
  -2  13   8    0.52    0.12
   2 -13  -8    0.63    0.22
  -1  12   8    5.79    0.48
  -1  12   8    5.48    0.44
  -1  12   8    5.08    0.47
  -1  12   8    6.08    0.44
   1 -12  -8    5.27    0.54
   0  11   8    0.23    0.11
   0  11   8    0.31    0.14
   0 -11  -8    0.07    0.15
   0 -11  -8    0.21    0.12
   1  10   8    0.81    0.17
   1  10   8    0.80    0.20
   1  10   8    0.82    0.21
  -1 -10  -8    0.74    0.19
  -1 -10  -8    0.89    0.16
  -1 -10  -8    0.81    0.17
   2   9   8    8.33    0.77
  -2  -9  -8    9.40    0.72
  -2  -9  -8   10.11    0.76
   3   8   8    0.10    0.17
  -3  -8  -8    0.30    0.15
   4   7   8    0.25    0.18
  -4  -7  -8   -0.12    0.14
  -3  13   8   -0.04    0.20
   3 -13  -8   -0.11    0.20
  -2  12   8    0.10    0.10
  -2  12   8    0.14    0.16
  -2  12   8    0.04    0.09
   2 -12  -8    0.23    0.18
  -1  11   8    6.49    0.50
  -1  11   8    5.99    0.50
  -1  11   8    6.38    0.53
  -1  11   8    6.97    0.55
  -1  11   8    7.32    0.55
  -1  11   8    6.39    0.54
   1 -11  -8    6.74    0.53
   1 -11  -8    5.52    0.58
   0  10   8   39.89    2.81
   0  10   8   43.20    2.77
   0 -10  -8   37.90    2.77
   0 -10  -8   36.95    2.80
   1   9   8   -0.10    0.12
   1   9   8    0.05    0.14
   1   9   8   -0.02    0.10
  -1  -9  -8    0.05    0.10
  -1  -9  -8   -0.07    0.09
  -1  -9  -8    0.00    0.14
  -1  -9  -8   -0.01    0.11
   2   8   8   -0.13    0.15
  -2  -8  -8    0.06    0.10
  -2  -8  -8   -0.09    0.12
   3   7   8   -0.02    0.15
  -3  -7  -8    0.06    0.13
   4   6   8    8.90    0.72
  -4  -6  -8    8.67    0.73
   5   5   8    5.97    0.54
  -5  -5  -8    7.45    0.60
  -4  13   8    2.21    0.40
   4 -13  -8    2.23    0.37
  -3  12   8    0.99    0.28
   3 -12  -8    1.02    0.27
  -2  11   8   -0.02    0.08
  -2  11   8    0.03    0.09
  -2  11   8   -0.11    0.14
  -2  11   8   -0.02    0.16
   2 -11  -8   -0.06    0.16
  -1  10   8    0.78    0.16
  -1  10   8    0.60    0.15
  -1  10   8    0.64    0.12
  -1  10   8    0.71    0.15
  -1  10   8    0.91    0.12
  -1  10   8    0.53    0.14
  -1  10   8    0.83    0.16
   1 -10  -8    0.83    0.15
   1 -10  -8    0.87    0.20
   0   9   8    0.00    0.09
   0   9   8    0.05    0.11
   0  -9  -8   -0.09    0.13
   0  -9  -8    0.02    0.10
   1   8   8    0.43    0.15
   1   8   8    0.43    0.15
   1   8   8    0.46    0.12
  -1  -8  -8    0.54    0.13
  -1  -8  -8    0.60    0.12
  -1  -8  -8    0.57    0.16
  -1  -8  -8    0.43    0.11
   2   7   8   -0.06    0.14
  -2  -7  -8   -0.13    0.11
  -2  -7  -8   -0.04    0.09
   3   6   8    0.43    0.18
  -3  -6  -8    0.29    0.14
   4   5   8    2.39    0.30
  -4  -5  -8    2.28    0.29
  -5  -4  -8    0.93    0.21
  -4  12   8    0.91    0.31
   4 -12  -8    1.09    0.27
  -3  11   8    3.56    0.42
  -3  11   8    4.62    0.51
   3 -11  -8    3.57    0.43
  -2  10   8   -0.02    0.08
  -2  10   8    0.02    0.08
  -2  10   8    0.09    0.12
  -2  10   8    0.08    0.16
   2 -10  -8   -0.03    0.16
  -1   9   8    0.01    0.10
  -1   9   8    0.04    0.08
  -1   9   8    0.02    0.09
  -1   9   8    0.00    0.09
  -1   9   8    0.00    0.09
  -1   9   8   -0.03    0.07
  -1   9   8   -0.02    0.09
   1  -9  -8   -0.08    0.14
   1  -9  -8   -0.04    0.10
   0   8   8    1.51    0.17
   0   8   8    1.12    0.19
   0  -8  -8    1.43    0.18
   0  -8  -8    1.24    0.20
   1   7   8    0.48    0.14
   1   7   8    0.36    0.14
   1   7   8    0.91    0.13
  -1  -7  -8    0.60    0.13
  -1  -7  -8    0.48    0.15
  -1  -7  -8    0.76    0.12
  -1  -7  -8    0.64    0.11
   2   6   8    0.91    0.19
  -2  -6  -8    1.03    0.15
  -2  -6  -8    1.07    0.17
   3   5   8    8.19    0.63
  -3  -5  -8    6.89    0.62
  -4  -4  -8    0.46    0.16
  -5  -3  -8    0.07    0.14
  -4  11   8    0.02    0.24
   4 -11  -8    0.21    0.20
  -3  10   8    1.58    0.31
  -3  10   8    1.34    0.23
   3 -10  -8    1.50    0.26
  -2   9   8    9.76    0.76
  -2   9   8    9.94    0.80
  -2   9   8    9.38    0.71
   2  -9  -8   10.31    0.79
  -1   8   8    0.63    0.12
  -1   8   8    0.54    0.13
  -1   8   8    0.37    0.12
  -1   8   8    0.55    0.10
  -1   8   8    0.45    0.12
  -1   8   8    0.42    0.09
  -1   8   8    0.39    0.11
   1  -8  -8    0.43    0.11
   1  -8  -8    0.33    0.15
   0   7   8   -0.09    0.08
   0   7   8    0.03    0.10
   0   7   8    0.06    0.07
   0   7   8   -0.01    0.09
   0  -7  -8    0.00    0.09
   0  -7  -8   -0.05    0.11
   1   6   8    9.66    0.70
   1   6   8    8.84    0.73
   1   6   8    8.61    0.73
  -1  -6  -8    9.87    0.70
  -1  -6  -8    9.89    0.73
  -1  -6  -8   10.13    0.70
  -1  -6  -8    9.64    0.73
   2   5   8    0.61    0.16
  -2  -5  -8    0.71    0.15
   3   4   8    0.49    0.16
  -3  -4  -8    0.38    0.14
  -4  -3  -8    4.38    0.43
  -5  -2  -8    0.06    0.13
  -4  10   8   -0.28    0.13
  -4  10   8    0.09    0.23
   4 -10  -8   -0.20    0.16
  -3   9   8    0.48    0.15
  -3   9   8    0.07    0.20
   3  -9  -8    0.19    0.17
  -2   8   8   -0.02    0.10
  -2   8   8    0.04    0.15
   2  -8  -8   -0.01    0.14
  -1   7   8    0.73    0.12
  -1   7   8    0.52    0.12
  -1   7   8    0.62    0.13
  -1   7   8    0.47    0.12
  -1   7   8    0.83    0.11
  -1   7   8    0.61    0.14
  -1   7   8    0.52    0.09
   1  -7  -8    0.52    0.11
   1  -7  -8    0.50    0.14
   0   6   8    0.91    0.15
   0   6   8    0.97    0.11
   0   6   8    0.96    0.13
   0   6   8    0.91    0.15
   0  -6  -8    0.73    0.16
   0  -6  -8    0.87    0.13
   0  -6  -8    0.50    0.13
   1   5   8   34.99    2.50
   1   5   8   33.05    2.53
  -1  -5  -8   36.37    2.53
  -1  -5  -8   36.22    2.50
  -1  -5  -8   36.30    2.50
  -1  -5  -8   38.27    2.52
   2   4   8    2.50    0.28
  -2  -4  -8    2.11    0.25
  -3  -3  -8   19.74    1.43
   4   2   8    3.74    0.36
  -4  -2  -8    4.59    0.41
  -5  -1  -8    0.66    0.18
  -4   9   8    5.35    0.65
  -4   9   8    6.62    0.55
   4  -9  -8    6.22    0.56
  -3   8   8   -0.05    0.19
  -3   8   8    0.18    0.12
   3  -8  -8   -0.02    0.15
  -2   7   8    0.19    0.16
  -2   7   8    0.07    0.11
   2  -7  -8    0.04    0.14
  -1   6   8    9.65    0.68
  -1   6   8    9.01    0.70
  -1   6   8    8.83    0.69
  -1   6   8    8.78    0.65
  -1   6   8    9.40    0.70
  -1   6   8   10.55    0.66
   1  -6  -8    7.73    0.70
   1  -6  -8    9.09    0.67
   0   5   8   -0.02    0.06
   0   5   8   -0.03    0.07
   0   5   8    0.01    0.09
   0   5   8    0.01    0.08
   0  -5  -8    0.03    0.07
   0  -5  -8   -0.04    0.10
   0  -5  -8    0.00    0.08
   1   4   8   17.01    1.32
   1   4   8   17.77    1.28
   1   4   8   18.32    1.29
  -1  -4  -8   19.82    1.31
  -1  -4  -8   18.79    1.27
  -1  -4  -8   17.53    1.30
  -1  -4  -8   18.70    1.27
  -1  -4  -8   16.71    1.30
  -2  -3  -8    4.22    0.38
  -3  -2  -8    2.94    0.31
  -4  -1  -8    4.83    0.44
  -5   0  -8   -0.05    0.13
  -4   8   8    0.15    0.14
  -4   8   8    0.44    0.27
   4  -8  -8    0.21    0.17
  -3   7   8   -0.11    0.11
  -3   7   8    0.09    0.20
   3  -7  -8   -0.01    0.14
  -2   6   8    0.74    0.14
  -2   6   8    0.71    0.19
   2  -6  -8    0.71    0.16
  -1   5   8   35.68    2.41
  -1   5   8   31.16    2.40
  -1   5   8   39.48    2.38
  -1   5   8   33.24    2.39
  -1   5   8   34.93    2.41
  -1   5   8   33.15    2.37
   1  -5  -8   36.34    2.39
   1  -5  -8   29.57    2.40
   0   4   8   36.75    2.32
   0   4   8   35.59    2.33
   0   4   8   32.31    2.35
   0   4   8   30.66    2.34
   0  -4  -8   30.22    2.35
   0  -4  -8   32.42    2.35
   0  -4  -8   35.68    2.33
   1   3   8    2.36    0.23
   1   3   8    2.04    0.20
  -1  -3  -8    2.01    0.22
  -1  -3  -8    1.98    0.19
  -1  -3  -8    1.83    0.23
  -1  -3  -8    2.37    0.24
  -1  -3  -8    2.15    0.19
   2   2   8    1.73    0.20
  -2  -2  -8    1.81    0.20
  -2  -2  -8    2.10    0.23
   3   1   8    3.13    0.32
  -3  -1  -8    3.51    0.33
  -3  -1  -8    3.67    0.40
  -4   0  -8    0.37    0.13
  -4   0  -8    0.09    0.23
  -5   1  -8   -0.10    0.12
  -4   7   8    0.48    0.26
  -4   7   8    0.13    0.13
   4  -7  -8    0.11    0.15
  -3   6   8    0.25    0.12
  -3   6   8    0.34    0.21
   3  -6  -8    0.40    0.16
  -2   5   8    0.60    0.18
  -2   5   8    0.63    0.13
   2  -5  -8    0.67    0.15
  -1   4   8   17.56    1.27
  -1   4   8   16.51    1.26
  -1   4   8   16.95    1.25
  -1   4   8   18.84    1.28
   1  -4  -8   16.68    1.25
   1  -4  -8   20.47    1.29
   0   3   8   -0.05    0.07
   0   3   8    0.01    0.08
   0   3   8    0.02    0.07
   0  -3  -8    0.04    0.07
   0  -3  -8    0.07    0.08
   0  -3  -8   -0.05    0.10
   1   2   8   11.80    0.81
   1   2   8   11.63    0.83
  -1  -2  -8   11.79    0.83
  -1  -2  -8   11.46    0.80
  -1  -2  -8   10.86    0.82
  -1  -2  -8   11.32    0.80
  -1  -2  -8   10.24    0.82
   2   1   8    1.08    0.16
  -2  -1  -8    1.32    0.19
  -2  -1  -8    1.28    0.16
   3   0   8    0.08    0.12
  -3   0  -8    0.17    0.16
  -3   0  -8    0.25    0.11
  -4   1  -8    1.04    0.29
  -4   1  -8    0.88    0.15
  -5   2  -8   -0.05    0.29
  -5   2  -8    0.07    0.13
  -4   6   8    9.93    0.77
  -4   6   8    9.93    0.92
  -3   5   8    6.20    0.63
  -3   5   8    6.77    0.55
   3  -5  -8    7.06    0.55
  -2   4   8    2.02    0.29
  -2   4   8    2.18    0.23
   2  -4  -8    2.44    0.26
  -1   3   8    2.13    0.19
  -1   3   8    1.87    0.17
  -1   3   8    2.31    0.24
  -1   3   8    2.02    0.23
  -1   3   8    1.94    0.20
   1  -3  -8    2.09    0.20
   1  -3  -8    2.09    0.23
   0   2   8   14.40    1.11
   0   2   8   15.93    1.10
   0   2   8   16.73    1.09
   0  -2  -8   16.75    1.11
   0  -2  -8   14.76    1.09
   0  -2  -8   13.96    1.11
   1   1   8    4.78    0.40
   1   1   8    5.09    0.38
  -1  -1  -8    6.28    0.41
  -1  -1  -8    4.48    0.40
  -1  -1  -8    5.10    0.37
  -1  -1  -8    4.96    0.37
  -1  -1  -8    5.06    0.40
  -1  -1  -8    4.67    0.38
   2   0   8    0.41    0.12
  -2   0  -8    0.48    0.13
  -2   0  -8    0.27    0.10
   3  -1   8    1.32    0.18
  -3   1  -8    1.20    0.23
  -4   2  -8   14.52    1.23
  -4   2  -8   15.62    1.12
  -5   3  -8    8.51    0.87
  -5   3  -8    7.88    0.66
  -5   3  -8    8.44    0.66
  -4   5   8    2.98    0.31
  -4   5   8    3.15    0.46
  -3   4   8    0.45    0.12
  -3   4   8    0.56    0.23
   3  -4  -8    0.40    0.15
  -2   3   8    4.22    0.38
  -2   3   8    4.31    0.44
   2  -3  -8    5.10    0.40
  -1   2   8   11.77    0.84
  -1   2   8   11.27    0.80
  -1   2   8   11.08    0.82
  -1   2   8   11.22    0.83
  -1   2   8   12.20    0.85
   1  -2  -8   12.23    0.85
   1  -2  -8   10.81    0.82
   0   1   8   -0.03    0.07
   0   1   8    0.04    0.08
   0   1   8   -0.03    0.06
   0  -1  -8   -0.01    0.07
   0  -1  -8   -0.07    0.07
   0  -1  -8   -0.02    0.09
   1   0   8    1.73    0.20
   1   0   8    1.69    0.17
  -1   0  -8    1.68    0.16
  -1   0  -8    1.82    0.16
  -1   0  -8    1.60    0.20
  -1   0  -8    1.76    0.19
  -1   0  -8    1.41    0.16
  -1   0  -8    1.56    0.19
   2  -1   8    0.05    0.10
  -2   1  -8    0.06    0.10
   3  -2   8    1.27    0.18
  -3   2  -8    1.28    0.23
  -4   3  -8    0.03    0.20
  -5   4  -8    0.19    0.32
  -5   4  -8   -0.01    0.13
  -5   4  -8    0.14    0.15
  -5   5   8    8.78    0.69
  -4   4   8    1.08    0.17
  -4   4   8    1.47    0.35
  -3   3   8   22.17    1.52
  -3   3   8   20.82    1.61
   3  -3  -8   20.64    1.52
  -2   2   8    2.13    0.23
  -2   2   8    2.18    0.29
   2  -2  -8    2.13    0.25
  -1   1   8    5.25    0.41
  -1   1   8    4.93    0.38
  -1   1   8    5.19    0.38
  -1   1   8    5.64    0.41
  -1   1   8    4.86    0.40
   1  -1  -8    4.89    0.39
   1  -1  -8    6.05    0.44
   0   0   8   53.36    3.99
   0   0   8   60.71    3.97
   0   0   8   61.26    3.99
   0   0  -8   50.69    3.99
   0   0  -8   56.70    3.98
   0   0  -8   61.76    3.99
   1  -1   8    0.08    0.07
   1  -1   8   -0.01    0.09
  -1   1  -8    0.07    0.06
  -1   1  -8    0.17    0.06
  -1   1  -8   -0.10    0.08
  -1   1  -8    0.09    0.08
   2  -2   8    0.06    0.11
  -2   2  -8    0.03    0.11
   3  -3   8    0.85    0.15
  -3   3  -8    1.02    0.22
  -4   4  -8    1.04    0.17
  -4   4  -8    0.49    0.24
  -5   5  -8    0.56    0.16
  -5   5  -8   -0.19    0.30
  -5   4   8    1.17    0.18
  -4   3   8    3.92    0.36
  -3   2   8    2.71    0.40
  -3   2   8    2.51    0.27
   3  -2  -8    2.99    0.29
  -2   1   8    1.20    0.15
  -2   1   8    1.61    0.17
   2  -1  -8    1.51    0.19
  -1   0   8    1.49    0.17
  -1   0   8    1.98    0.20
  -1   0   8    1.71    0.18
  -1   0   8    1.79    0.16
  -1   0   8    1.54    0.16
   1   0  -8    1.56    0.18
   1   0  -8    2.11    0.23
   0  -1   8    0.01    0.06
   0  -1   8   -0.04    0.08
   0  -1   8   -0.07    0.07
   0   1  -8   -0.02    0.07
   0   1  -8    0.03    0.07
   0   1  -8    0.09    0.10
   1  -2   8    2.64    0.25
   1  -2   8    2.87    0.23
  -1   2  -8    2.49    0.24
  -1   2  -8    2.51    0.22
  -1   2  -8    2.59    0.21
  -1   2  -8    2.48    0.26
   2  -3   8    0.04    0.09
  -2   3  -8    0.13    0.11
   3  -4   8    0.44    0.13
  -3   4  -8    0.54    0.13
  -3   4  -8    0.45    0.18
  -4   5  -8    0.52    0.15
  -4   5  -8    0.39    0.23
  -4   2   8    4.54    0.40
  -3   1   8    3.86    0.36
  -3   1   8    4.17    0.35
  -2   0   8    0.25    0.08
  -2   0   8    0.19    0.09
   2   0  -8    0.12    0.11
  -1  -1   8    0.05    0.07
  -1  -1   8    0.08    0.06
  -1  -1   8    0.02    0.07
  -1  -1   8    0.10    0.08
  -1  -1   8    0.02    0.07
   1   1  -8   -0.01    0.07
   1   1  -8    0.15    0.10
   0  -2   8   45.55    3.42
   0  -2   8   52.30    3.40
   0  -2   8   50.55    3.41
   0   2  -8   50.56    3.40
   0   2  -8   45.75    3.42
   1  -3   8   85.83    5.88
   1  -3   8   91.71    5.89
  -1   3  -8   85.96    5.87
  -1   3  -8   78.48    5.89
  -1   3  -8   86.91    5.90
  -1   3  -8   82.29    5.89
  -1   3  -8   84.04    5.87
   2  -4   8    0.05    0.10
  -2   4  -8    0.10    0.09
  -2   4  -8    0.06    0.10
   3  -5   8    0.37    0.13
  -3   5  -8    0.54    0.14
  -3   5  -8    0.75    0.21
   4  -6   8    2.79    0.31
  -4   6  -8    2.61    0.41
  -4   6  -8    3.26    0.34
  -4   1   8    4.99    0.43
  -3   0   8    0.29    0.10
  -3   0   8    0.09    0.10
   3   0  -8    0.05    0.12
  -2  -1   8    0.15    0.09
  -2  -1   8    0.13    0.09
   2   1  -8    0.30    0.12
  -1  -2   8    2.40    0.25
  -1  -2   8    2.70    0.25
  -1  -2   8    2.84    0.23
  -1  -2   8    2.51    0.25
  -1  -2   8    2.77    0.22
   1   2  -8    2.78    0.28
   1   2  -8    2.82    0.24
   0  -3   8   -0.10    0.08
   0  -3   8   -0.07    0.09
   0  -3   8   -0.03    0.07
   0  -3   8    0.07    0.07
   0   3  -8    0.00    0.09
   0   3  -8    0.00    0.07
   1  -4   8   45.28    2.94
   1  -4   8   43.93    2.92
  -1   4  -8   38.73    2.93
  -1   4  -8   41.26    2.91
  -1   4  -8   42.15    2.94
  -1   4  -8   42.68    2.91
  -1   4  -8   40.07    2.94
   2  -5   8    4.62    0.39
  -2   5  -8    4.39    0.40
  -2   5  -8    5.03    0.42
   3  -6   8    1.44    0.20
  -3   6  -8    1.53    0.27
  -3   6  -8    1.40    0.20
   4  -7   8    2.11    0.27
  -4   7  -8    2.74    0.30
  -4   7  -8    2.53    0.39
  -4   0   8    0.17    0.11
  -3  -1   8    1.50    0.19
   3   1  -8    1.80    0.22
  -2  -2   8    0.07    0.09
   2   2  -8    0.11    0.11
  -1  -3   8   99.67    6.51
  -1  -3   8   91.39    6.50
  -1  -3   8   83.26    6.52
  -1  -3   8   92.89    6.52
  -1  -3   8   88.20    6.53
   1   3  -8  105.38    6.54
   1   3  -8   98.82    6.52
   0  -4   8   29.09    2.24
   0  -4   8   31.50    2.24
   0  -4   8   31.74    2.25
   0  -4   8   35.96    2.23
   0   4  -8   29.50    2.25
   0   4  -8   33.58    2.23
   1  -5   8    2.94    0.24
   1  -5   8    2.91    0.28
  -1   5  -8    2.62    0.27
  -1   5  -8    2.25    0.27
  -1   5  -8    2.66    0.22
  -1   5  -8    2.84    0.23
  -1   5  -8    2.88    0.26
   2  -6   8    1.85    0.22
  -2   6  -8    1.94    0.24
  -2   6  -8    1.70    0.21
   3  -7   8    0.67    0.15
  -3   7  -8    0.34    0.19
  -3   7  -8    0.71    0.16
   4  -8   8    0.37    0.15
  -4   8  -8    0.57    0.18
  -4   8  -8    0.46    0.23
  -4  -1   8    0.89    0.16
  -3  -2   8    0.89    0.16
   3   2  -8    1.33    0.19
  -2  -3   8    0.09    0.09
   2   3  -8    0.03    0.11
  -1  -4   8   41.99    3.19
  -1  -4   8   46.36    3.17
  -1  -4   8   43.64    3.20
  -1  -4   8   46.93    3.19
  -1  -4   8   49.55    3.17
   1   4  -8   45.89    3.18
   1   4  -8   45.08    3.20
   0  -5   8   -0.04    0.09
   0  -5   8    0.04    0.07
   0  -5   8   -0.05    0.06
   0  -5   8    0.04    0.10
   0   5  -8    0.00    0.10
   0   5  -8   -0.02    0.08
   1  -6   8    1.80    0.20
   1  -6   8    1.99    0.23
  -1   6  -8    1.88    0.21
  -1   6  -8    1.94    0.22
  -1   6  -8    1.90    0.17
  -1   6  -8    1.96    0.22
  -1   6  -8    1.90    0.19
   2  -7   8    0.06    0.12
  -2   7  -8    0.04    0.10
  -2   7  -8   -0.10    0.12
   3  -8   8    1.00    0.19
  -3   8  -8    0.93    0.23
  -3   8  -8    1.26    0.20
   4  -9   8    0.16    0.14
  -4   9  -8    0.04    0.15
  -4   9  -8   -0.02    0.20
  -5  -1   8   -0.01    0.12
  -4  -2   8   15.10    1.01
   4   2  -8   11.98    1.00
  -3  -3   8    1.07    0.17
   3   3  -8    1.18    0.20
  -2  -4   8    0.09    0.10
   2   4  -8   -0.13    0.11
  -1  -5   8    2.93    0.28
  -1  -5   8    2.59    0.28
  -1  -5   8    3.14    0.25
  -1  -5   8    2.53    0.28
  -1  -5   8    3.27    0.25
   1   5  -8    2.73    0.26
   1   5  -8    2.66    0.31
   0  -6   8    3.87    0.35
   0  -6   8    3.76    0.31
   0  -6   8    3.10    0.33
   0  -6   8    3.86    0.32
   0   6  -8    3.26    0.35
   0   6  -8    3.89    0.32
   1  -7   8    0.52    0.11
   1  -7   8    0.45    0.13
  -1   7  -8    0.40    0.10
  -1   7  -8    0.50    0.10
  -1   7  -8    0.51    0.08
  -1   7  -8    0.51    0.12
  -1   7  -8    0.50    0.13
   2  -8   8    1.27    0.20
  -2   8  -8    1.15    0.15
  -2   8  -8    1.47    0.20
   3  -9   8    0.58    0.17
  -3   9  -8    0.55    0.20
  -3   9  -8    0.98    0.19
   4 -10   8    0.08    0.15
  -4  10  -8   -0.04    0.20
  -4  10  -8    0.08    0.16
  -5  -2   8    0.46    0.15
  -4  -3   8    0.29    0.14
  -3  -4   8    0.55    0.15
  -2  -5   8    6.19    0.42
  -2  -5   8    4.49    0.40
  -2  -5   8    4.81    0.45
   2   5  -8    5.59    0.47
  -1  -6   8    2.06    0.20
  -1  -6   8    2.32    0.22
  -1  -6   8    1.70    0.21
  -1  -6   8    2.26    0.26
  -1  -6   8    2.03    0.24
   1   6  -8    2.10    0.23
   1   6  -8    2.28    0.28
   0  -7   8    0.01    0.08
   0  -7   8   -0.06    0.07
   0  -7   8    0.02    0.11
   0  -7   8   -0.01    0.11
   0   7  -8    0.10    0.10
   0   7  -8   -0.21    0.10
   1  -8   8   11.34    0.87
   1  -8   8   10.65    0.84
   1  -8   8   12.18    0.90
  -1   8  -8   11.84    0.87
  -1   8  -8   11.92    0.83
  -1   8  -8   12.34    0.87
  -1   8  -8   11.99    0.87
  -1   8  -8   10.63    0.82
   2  -9   8   -0.04    0.12
  -2   9  -8   -0.04    0.09
  -2   9  -8   -0.04    0.11
   3 -10   8   -0.06    0.14
  -3  10  -8   -0.25    0.13
  -3  10  -8    0.18    0.17
   4 -11   8   -0.04    0.16
  -4  11  -8    0.05    0.21
  -5  -3   8    9.11    0.73
  -4  -4   8    0.88    0.19
   4   4  -8    0.70    0.18
  -3  -5   8    0.35    0.15
   3   5  -8    0.57    0.17
  -2  -6   8    1.76    0.20
  -2  -6   8    1.64    0.22
   2   6  -8    1.52    0.23
  -1  -7   8    0.61    0.11
  -1  -7   8    0.51    0.13
  -1  -7   8    0.40    0.12
  -1  -7   8    0.54    0.11
  -1  -7   8    0.36    0.14
   1   7  -8    0.60    0.12
   1   7  -8    0.51    0.16
   0  -8   8    1.05    0.15
   0  -8   8    0.93    0.19
   0  -8   8    1.13    0.18
   0   8  -8    0.91    0.14
   0   8  -8    0.96    0.19
   1  -9   8   -0.03    0.09
   1  -9   8    0.03    0.12
  -1   9  -8    0.08    0.10
  -1   9  -8    0.02    0.06
  -1   9  -8   -0.07    0.08
  -1   9  -8   -0.12    0.11
  -1   9  -8   -0.05    0.09
   2 -10   8    0.18    0.14
  -2  10  -8    0.01    0.12
  -2  10  -8    0.21    0.10
  -2  10  -8    0.28    0.11
   3 -11   8   -0.15    0.14
  -3  11  -8    0.13    0.16
   4 -12   8   -0.05    0.17
  -4  12  -8    0.21    0.23
  -5  -4   8   -0.04    0.14
   5   4  -8    0.51    0.19
  -4  -5   8    0.26    0.15
   4   5  -8    0.42    0.18
  -3  -6   8    1.62    0.23
   3   6  -8    1.68    0.25
  -2  -7   8    0.07    0.11
  -2  -7   8   -0.11    0.08
   2   7  -8   -0.11    0.13
  -1  -8   8   12.40    0.94
  -1  -8   8   13.08    0.98
  -1  -8   8   12.37    0.98
  -1  -8   8   13.50    0.95
  -1  -8   8   14.23    0.98
   1   8  -8   13.10    0.96
   1   8  -8   12.57    0.99
   0  -9   8    0.04    0.12
   0  -9   8   -0.01    0.12
   0  -9   8    0.04    0.09
   0   9  -8   -0.17    0.12
   0   9  -8   -0.06    0.10
   1 -10   8    1.83    0.22
   1 -10   8    2.18    0.27
  -1  10  -8    2.01    0.24
  -1  10  -8    1.98    0.19
  -1  10  -8    1.90    0.21
  -1  10  -8    1.95    0.25
   2 -11   8    6.62    0.64
  -2  11  -8    9.17    0.62
  -2  11  -8    7.59    0.61
   3 -12   8    1.49    0.26
  -3  12  -8    1.81    0.31
  -5  -5   8    0.35    0.18
  -4  -6   8    2.86    0.32
   4   6  -8    1.89    0.30
  -3  -7   8    0.72    0.18
   3   7  -8    0.40    0.18
  -2  -8   8    1.25    0.18
  -2  -8   8    1.30    0.20
   2   8  -8    1.21    0.23
  -1  -9   8    0.02    0.08
  -1  -9   8   -0.15    0.09
  -1  -9   8    0.03    0.11
  -1  -9   8    0.11    0.10
  -1  -9   8   -0.12    0.12
  -1  -9   8   -0.10    0.12
   1   9  -8    0.00    0.10
   1   9  -8   -0.13    0.15
   0 -10   8   26.63    1.86
   0 -10   8   24.37    1.82
   0 -10   8   28.49    1.85
   0  10  -8   23.42    1.81
   0  10  -8   25.30    1.86
   1 -11   8   76.45    5.49
   1 -11   8   77.10    5.47
  -1  11  -8   77.11    5.45
  -1  11  -8   83.52    5.49
  -1  11  -8   75.66    5.45
  -1  11  -8   81.81    5.49
   2 -12   8   11.44    1.04
  -2  12  -8   15.50    1.03
  -2  12  -8   13.85    1.02
   3 -13   8    0.15    0.16
  -3  13  -8    0.09    0.18
  -4  -7   8    2.79    0.34
  -3  -8   8    1.02    0.21
   3   8  -8    1.15    0.23
  -2  -9   8    0.06    0.16
  -2  -9   8   -0.07    0.11
   2   9  -8   -0.11    0.15
  -1 -10   8    2.15    0.23
  -1 -10   8    2.38    0.32
  -1 -10   8    2.00    0.24
  -1 -10   8    2.11    0.28
  -1 -10   8    2.19    0.26
   1  10  -8    1.99    0.24
   1  10  -8    1.57    0.28
   0 -11   8    0.10    0.14
   0 -11   8   -0.20    0.11
   0 -11   8    0.06    0.14
   0  11  -8   -0.12    0.15
   0  11  -8   -0.04    0.11
   1 -12   8   11.49    0.94
  -1  12  -8   12.90    0.94
  -1  12  -8   12.12    0.89
   2 -13   8    0.16    0.15
  -2  13  -8    0.07    0.12
  -2  13  -8    0.12    0.11
   3 -14   8    0.01    0.18
  -3  14  -8   -0.26    0.16
  -4  -8   8    0.73    0.21
   4   8  -8    0.29    0.19
  -3  -9   8    0.66    0.18
   3   9  -8    0.52    0.22
  -2 -10   8    0.45    0.15
   2  10  -8    0.12    0.17
  -1 -11   8   97.45    6.41
  -1 -11   8   88.79    6.54
  -1 -11   8   99.17    6.44
  -1 -11   8   85.84    6.37
   1  11  -8   87.58    6.38
   1  11  -8   92.02    6.43
   0 -12   8    7.93    0.66
   0 -12   8    8.73    0.69
   0 -12   8    7.28    0.62
   0  12  -8    7.26    0.68
   0  12  -8    7.45    0.61
   1 -13   8    0.19    0.15
  -1  13  -8    0.18    0.13
  -1  13  -8    0.06    0.09
  -2  14  -8    3.18    0.31
  -2  14  -8    2.99    0.34
   3 -15   8    1.62    0.32
  -3  15  -8    1.65    0.32
  -4  -9   8    0.03    0.18
   4   9  -8    0.62    0.21
  -3 -10   8    0.10    0.14
   3  10  -8   -0.19    0.15
  -2 -11   8    8.82    0.73
   2  11  -8    8.62    0.75
  -1 -12   8   16.30    1.13
  -1 -12   8   15.10    1.10
  -1 -12   8   12.47    1.03
   1  12  -8   13.75    1.05
   1  12  -8   13.69    1.11
   0 -13   8    0.14    0.13
   0 -13   8    0.37    0.17
   0  13  -8    0.48    0.18
   0  13  -8    0.17    0.13
   1 -14   8    0.23    0.17
  -1  14  -8    0.19    0.11
  -2  15  -8    2.67    0.33
  -2  15  -8    3.12    0.31
   3 -16   8    0.81    0.25
  -3  16  -8    0.94    0.27
  -4 -10   8    0.24    0.18
   4  10  -8    0.02    0.19
  -3 -11   8    0.14    0.15
   3  11  -8    0.17    0.18
   2  12  -8   13.50    1.08
  -1 -13   8    0.03    0.12
  -1 -13   8    0.01    0.16
  -1 -13   8    0.28    0.19
   1  13  -8   -0.16    0.16
   1  13  -8   -0.06    0.12
   0 -14   8    0.66    0.23
   0 -14   8    0.61    0.18
   0  14  -8    1.01    0.19
   0  14  -8    1.10    0.26
   1 -15   8    0.16    0.17
  -1  15  -8    0.12    0.10
   2 -16   8   -0.11    0.17
  -2  16  -8    0.15    0.12
  -2  16  -8    0.08    0.14
  -4 -11   8    0.17    0.18
   4  11  -8   -0.28    0.20
  -3 -12   8    2.26    0.45
   3  12  -8    1.14    0.28
   2  13  -8    0.00    0.18
  -1 -14   8    0.12    0.14
  -1 -14   8    0.42    0.21
  -1 -14   8    0.33    0.20
   1  14  -8    0.08    0.14
   1  14  -8    0.20    0.20
   0 -15   8    0.03    0.18
   0 -15   8   -0.07    0.14
   0 -15   8    0.02    0.14
   0  15  -8    0.04    0.12
   0  15  -8   -0.02    0.17
   1 -16   8    3.57    0.44
  -1  16  -8    2.97    0.31
   2 -17   8    0.32    0.22
  -2  17  -8    0.87    0.21
   4  12  -8   -0.20    0.19
   3  13  -8   -0.08    0.18
   2  14  -8    1.38    0.28
  -1 -15   8    0.17    0.22
  -1 -15   8   -0.09    0.14
  -1 -15   8    0.17    0.19
   1  15  -8    0.05    0.20
   1  15  -8    0.13    0.14
   0 -16   8    4.20    0.45
   0 -16   8    4.54    0.53
   0 -16   8    5.39    0.46
   0  16  -8    4.08    0.43
   0  16  -8    4.80    0.51
   1 -17   8    0.35    0.22
  -1  17  -8    0.88    0.15
   2 -18   8    1.00    0.28
  -2  18  -8    2.30    0.31
   3  14  -8   -0.14    0.18
   2  15  -8    1.91    0.34
  -1 -16   8    4.13    0.51
  -1 -16   8    2.89    0.36
  -1 -16   8    3.41    0.45
   1  16  -8    3.15    0.37
   1  16  -8    3.80    0.47
   0 -17   8   -0.24    0.16
   0 -17   8   -0.22    0.19
   0  17  -8    0.19    0.19
   0  17  -8    0.17    0.14
   1 -18   8    0.37    0.24
  -1  18  -8    0.81    0.15
   3  15  -8    1.94    0.36
  -2 -16   8   -0.09    0.12
   2  16  -8    0.34    0.24
  -1 -17   8    0.62    0.19
  -1 -17   8    0.59    0.24
   1  17  -8    0.61    0.19
   1  17  -8    0.48    0.25
   0 -18   8    5.43    0.61
   0 -18   8    5.21    0.54
   0  18  -8    5.94    0.52
   0  18  -8    5.94    0.60
   1 -19   8    2.38    0.41
  -1  19  -8    4.02    0.48
  -1  19  -8    3.15    0.32
   3  16  -8    1.06    0.31
  -2 -17   8    0.18    0.13
   2  17  -8    0.47    0.26
  -1 -18   8    0.56    0.20
  -1 -18   8    0.75    0.31
   1  18  -8    1.05    0.29
   1  18  -8    0.84    0.21
   0 -19   8   -0.05    0.23
   0 -19   8   -0.44    0.16
   0  19  -8    0.10    0.14
  -1  20  -8    0.22    0.23
   2  18  -8    0.70    0.28
  -1 -19   8    2.16    0.34
   1  19  -8    3.07    0.44
   1  19  -8    3.07    0.37
   0 -20   8   -0.16    0.19
   0 -20   8   -0.53    0.20
   0  20  -8    0.13    0.14
   1  20  -8   -0.22    0.23
   1  20   9    3.50    0.47
   1  20   9    2.98    0.37
  -1 -20  -9    2.50    0.37
  -2 -19  -9    0.51    0.16
   0  20   9    0.20    0.14
   0 -20  -9   -0.03    0.24
   0 -20  -9   -0.17    0.21
   1  19   9   -0.06    0.21
   1  19   9    0.27    0.16
  -1 -19  -9   -0.27    0.16
   2  18   9    0.26    0.25
  -2 -18  -9   -0.14    0.13
  -1  20   9    3.34    0.46
  -1  20   9    4.39    0.49
   1 -20  -9    3.07    0.51
   0  19   9    2.58    0.31
   0 -19  -9    2.44    0.37
   0 -19  -9    2.70    0.43
   1  18   9    2.22    0.38
   1  18   9    2.75    0.35
  -1 -18  -9    2.28    0.39
  -1 -18  -9    2.87    0.36
   2  17   9    0.01    0.21
  -2 -17  -9    0.32    0.14
   3  16   9    0.14    0.23
  -1  19   9    0.14    0.19
  -1  19   9    0.02    0.10
  -1  19   9    0.01    0.18
   1 -19  -9    0.01    0.24
   0  18   9    0.51    0.16
   0 -18  -9    0.09    0.23
   0 -18  -9   -0.01    0.19
   1  17   9    1.16    0.22
   1  17   9    0.79    0.26
  -1 -17  -9    0.43    0.19
  -1 -17  -9    0.54    0.23
   2  16   9    0.13    0.23
  -2 -16  -9   -0.14    0.12
   3  15   9   -0.14    0.22
  -2  19   9    0.85    0.20
  -2  19   9    0.84    0.27
  -1  18   9    2.77    0.39
  -1  18   9    2.21    0.25
  -1  18   9    2.40    0.35
   1 -18  -9    2.60    0.44
   0  17   9    0.71    0.26
   0  17   9    0.54    0.17
   0 -17  -9    0.92    0.24
   0 -17  -9    0.84    0.27
   2  15   9    1.63    0.32
  -2 -15  -9    0.89    0.17
   3  14   9    0.69    0.25
  -2  18   9    0.02    0.19
  -2  18   9    0.46    0.16
   2 -18  -9   -0.02    0.26
  -1  17   9    0.99    0.23
  -1  17   9    0.69    0.14
  -1  17   9    0.89    0.24
   1 -17  -9    1.12    0.30
   0  16   9    0.48    0.14
   0  16   9    0.81    0.23
   0 -16  -9   -0.03    0.17
   0 -16  -9    0.76    0.24
   2  14   9    1.97    0.34
  -2 -14  -9    1.74    0.21
   3  13   9   -0.06    0.19
   4  12   9    3.66    0.50
  -2  17   9    1.10    0.25
  -2  17   9    0.84    0.19
  -2  17   9    0.94    0.25
   2 -17  -9    0.57    0.29
   0  15   9    3.97    0.42
   0  15   9    5.33    0.52
   0 -15  -9    4.69    0.55
   0 -15  -9    4.41    0.46
   1  14   9   14.28    1.13
   1  14   9   15.22    1.10
  -1 -14  -9   14.99    1.15
  -1 -14  -9   13.00    1.07
   2  13   9    2.40    0.35
  -2 -13  -9    1.89    0.21
   3  12   9    1.15    0.28
  -3 -12  -9    1.45    0.33
   4  11   9   -0.10    0.23
  -4 -11  -9    0.05    0.19
  -2  16   9    0.05    0.17
  -2  16   9    0.15    0.13
  -2  16   9   -0.01    0.12
   2 -16  -9   -0.16    0.21
   0  14   9    0.40    0.14
   0 -14  -9    0.27    0.18
   0 -14  -9    0.32    0.17
   1  13   9   13.07    0.96
   1  13   9   11.10    0.90
  -1 -13  -9   11.11    0.89
  -1 -13  -9   11.69    0.95
   2  12   9    0.86    0.25
  -2 -12  -9    0.81    0.14
   3  11   9    0.28    0.19
  -3 -11  -9   -0.17    0.13
   4  10   9    2.38    0.37
  -4 -10  -9    2.39    0.34
  -3  16   9    0.67    0.27
   3 -16  -9    0.90    0.30
  -2  15   9    2.04    0.24
  -2  15   9    1.98    0.25
  -2  15   9    1.56    0.30
   2 -15  -9    1.18    0.29
  -1  14   9   14.38    1.06
  -1  14   9   12.26    0.99
  -1  14   9   14.74    1.05
   1 -14  -9   13.80    1.10
   0  13   9   77.36    5.45
   0  13   9   86.06    5.52
   0 -13  -9   72.68    5.50
   0 -13  -9   77.53    5.46
   1  12   9    9.87    0.70
   1  12   9    7.12    0.72
  -1 -12  -9    9.13    0.75
  -1 -12  -9    8.47    0.67
   2  11   9   -0.09    0.16
  -2 -11  -9    0.15    0.15
   3  10   9    0.08    0.20
  -3 -10  -9    0.47    0.18
   4   9   9    0.53    0.21
  -4  -9  -9    0.33    0.19
  -3  15   9    0.04    0.20
   3 -15  -9    0.12    0.23
  -2  14   9    2.93    0.30
  -2  14   9    2.91    0.38
  -2  14   9    2.93    0.29
   2 -14  -9    1.98    0.35
  -1  13   9   13.00    0.91
  -1  13   9    9.38    0.84
  -1  13   9   12.42    0.91
   1 -13  -9   12.83    0.96
   0  12   9    0.28    0.12
   0 -12  -9    0.08    0.13
   0 -12  -9    0.24    0.16
   1  11   9    5.64    0.47
  -1 -11  -9    5.25    0.56
  -1 -11  -9    5.54    0.53
  -1 -11  -9    5.69    0.47
   2  10   9   -0.17    0.15
  -2 -10  -9    0.07    0.13
   3   9   9   -0.24    0.16
  -3  -9  -9    0.03    0.14
   4   8   9    1.49    0.27
  -4  -8  -9    1.33    0.26
  -3  14   9    0.53    0.24
   3 -14  -9    0.75    0.26
  -2  13   9    3.16    0.38
  -2  13   9    2.50    0.28
  -2  13   9    2.39    0.27
   2 -13  -9    2.53    0.36
  -1  12   9    7.19    0.61
  -1  12   9    8.18    0.67
  -1  12   9    8.01    0.63
  -1  12   9    7.53    0.62
  -1  12   9    7.48    0.58
   1 -12  -9    7.54    0.68
   0  11   9    1.18    0.18
   0  11   9    1.25    0.23
   0 -11  -9    1.25    0.19
   0 -11  -9    0.98    0.21
   1  10   9    3.56    0.31
   1  10   9    2.47    0.33
   1  10   9    3.22    0.36
  -1 -10  -9    2.99    0.31
  -1 -10  -9    3.15    0.34
  -1 -10  -9    2.93    0.36
   2   9   9   -0.04    0.17
  -2  -9  -9   -0.01    0.12
  -2  -9  -9   -0.13    0.11
   3   8   9   -0.01    0.16
  -3  -8  -9   -0.04    0.14
   4   7   9    4.03    0.46
  -4  -7  -9    4.75    0.48
  -3  13   9    0.33    0.22
   3 -13  -9    0.06    0.22
  -2  12   9    1.47    0.27
  -2  12   9    1.35    0.18
  -2  12   9    1.35    0.18
   2 -12  -9    0.96    0.25
  -1  11   9    5.30    0.46
  -1  11   9    4.58    0.43
  -1  11   9    6.02    0.41
  -1  11   9    4.93    0.41
   1 -11  -9    4.27    0.43
   1 -11  -9    5.41    0.52
   0  10   9   -0.10    0.12
   0  10   9    0.02    0.10
   0 -10  -9    0.16    0.13
   0 -10  -9    0.10    0.14
   1   9   9    0.12    0.14
   1   9   9    0.23    0.13
   1   9   9    0.50    0.15
  -1  -9  -9    0.37    0.15
  -1  -9  -9    0.40    0.11
  -1  -9  -9    0.35    0.13
  -1  -9  -9    0.33    0.14
   2   8   9    1.36    0.25
  -2  -8  -9    1.34    0.22
  -2  -8  -9    1.94    0.22
   3   7   9    4.82    0.47
  -3  -7  -9    4.62    0.47
  -4  -6  -9    0.46    0.18
  -3  12   9    1.09    0.29
   3 -12  -9    1.08    0.27
  -2  11   9    0.21    0.10
  -2  11   9    0.25    0.18
  -2  11   9    0.06    0.10
   2 -11  -9   -0.09    0.17
  -1  10   9    4.01    0.38
  -1  10   9    3.91    0.37
  -1  10   9    4.59    0.34
  -1  10   9    4.55    0.47
  -1  10   9    4.27    0.34
  -1  10   9    3.86    0.38
  -1  10   9    4.16    0.38
   1 -10  -9    3.95    0.43
   1 -10  -9    3.65    0.37
   0   9   9    5.46    0.44
   0   9   9    4.99    0.46
   0   9   9    5.32    0.49
   0  -9  -9    6.15    0.51
   0  -9  -9    5.87    0.46
   1   8   9    0.16    0.11
   1   8   9    0.43    0.15
   1   8   9   -0.08    0.12
  -1  -8  -9    0.20    0.09
  -1  -8  -9    0.35    0.11
  -1  -8  -9    0.11    0.12
  -1  -8  -9    0.20    0.14
   2   7   9   -0.04    0.13
  -2  -7  -9   -0.04    0.10
  -2  -7  -9   -0.18    0.11
   3   6   9    2.36    0.28
  -3  -6  -9    1.85    0.26
  -4  -5  -9   16.05    1.21
   5   4   9    4.62    0.45
  -5  -4  -9    5.98    0.51
  -4  12   9    3.51    0.52
   4 -12  -9    3.79    0.46
  -3  11   9    0.31    0.21
   3 -11  -9   -0.10    0.17
  -2  10   9    0.01    0.08
  -2  10   9   -0.04    0.12
  -2  10   9    0.05    0.16
  -2  10   9    0.08    0.09
   2 -10  -9    0.20    0.17
  -1   9   9    0.41    0.09
  -1   9   9    0.27    0.12
  -1   9   9    0.33    0.11
  -1   9   9    0.42    0.13
  -1   9   9    0.30    0.12
  -1   9   9    0.35    0.12
  -1   9   9    0.52    0.11
   1  -9  -9    0.39    0.16
   1  -9  -9    0.41    0.13
   0   8   9   -0.03    0.10
   0   8   9    0.03    0.11
   0   8   9   -0.09    0.09
   0   8   9    0.08    0.07
   0  -8  -9   -0.10    0.11
   0  -8  -9   -0.06    0.09
   1   7   9    4.66    0.46
   1   7   9    5.29    0.43
  -1  -7  -9    5.22    0.46
  -1  -7  -9    5.50    0.46
  -1  -7  -9    5.35    0.42
  -1  -7  -9    5.73    0.42
   2   6   9    1.46    0.23
  -2  -6  -9    2.16    0.24
  -2  -6  -9    1.84    0.21
   3   5   9    0.12    0.14
  -3  -5  -9   -0.09    0.12
   4   4   9    0.47    0.15
  -4  -4  -9    0.73    0.18
   5   3   9    1.47    0.22
  -5  -3  -9    1.83    0.25
  -4  11   9    0.45    0.26
   4 -11  -9    0.05    0.19
  -3  10   9    0.57    0.24
  -3  10   9    0.34    0.16
   3 -10  -9    0.72    0.21
  -2   9   9    0.03    0.08
  -2   9   9    0.17    0.16
  -2   9   9    0.03    0.12
  -2   9   9    0.06    0.08
   2  -9  -9   -0.06    0.16
  -1   8   9    0.23    0.09
  -1   8   9    0.28    0.10
  -1   8   9    0.27    0.12
  -1   8   9    0.19    0.11
  -1   8   9    0.17    0.08
  -1   8   9    0.27    0.12
  -1   8   9    0.22    0.10
   1  -8  -9    0.23    0.14
   1  -8  -9    0.17    0.11
   0   7   9    0.01    0.10
   0   7   9    0.16    0.07
   0   7   9   -0.03    0.11
   0   7   9   -0.09    0.08
   0  -7  -9    0.10    0.10
   0  -7  -9    0.05    0.12
   1   6   9    4.37    0.38
   1   6   9    4.37    0.42
  -1  -6  -9    5.18    0.43
  -1  -6  -9    5.32    0.43
  -1  -6  -9    5.03    0.38
  -1  -6  -9    5.09    0.39
   2   5   9    2.36    0.27
  -2  -5  -9    2.18    0.25
  -2  -5  -9    1.98    0.22
  -3  -4  -9    0.44    0.15
   4   3   9    1.39    0.20
  -4  -3  -9    1.35    0.22
  -5  -2  -9    0.16    0.14
  -4  10   9    2.13    0.28
  -4  10   9    2.15    0.41
   4 -10  -9    1.84    0.30
  -3   9   9    0.17    0.21
  -3   9   9   -0.13    0.11
   3  -9  -9   -0.17    0.15
  -2   8   9    1.42    0.20
  -2   8   9    1.81    0.28
   2  -8  -9    1.50    0.23
  -1   7   9    4.71    0.40
  -1   7   9    4.58    0.41
  -1   7   9    5.76    0.39
  -1   7   9    4.32    0.38
  -1   7   9    4.84    0.43
  -1   7   9    5.47    0.43
   1  -7  -9    5.17    0.40
   1  -7  -9    5.22    0.45
   0   6   9   -0.10    0.08
   0   6   9   -0.06    0.09
   0   6   9    0.01    0.09
   0   6   9    0.03    0.06
   0  -6  -9   -0.07    0.11
   0  -6  -9    0.10    0.09
   0  -6  -9    0.08    0.10
   1   5   9    0.05    0.08
   1   5   9    0.09    0.11
   1   5   9    0.02    0.10
  -1  -5  -9    0.07    0.10
  -1  -5  -9    0.00    0.10
  -1  -5  -9    0.29    0.09
  -1  -5  -9    0.07    0.09
  -1  -5  -9    0.03    0.10
  -2  -4  -9    0.25    0.12
  -2  -4  -9    0.02    0.07
   3   3   9    5.17    0.45
  -3  -3  -9    5.23    0.47
   4   2   9    0.64    0.15
  -4  -2  -9    0.50    0.16
  -5  -1  -9   -0.07    0.14
  -4   9   9    0.53    0.27
  -4   9   9    0.31    0.16
   4  -9  -9    0.14    0.18
  -3   8   9    0.06    0.19
  -3   8   9    0.08    0.13
   3  -8  -9    0.03    0.15
  -2   7   9   -0.05    0.10
  -2   7   9    0.17    0.16
   2  -7  -9   -0.10    0.12
  -1   6   9    4.71    0.38
  -1   6   9    5.09    0.41
  -1   6   9    4.67    0.40
  -1   6   9    4.46    0.36
  -1   6   9    4.74    0.41
  -1   6   9    5.40    0.37
   1  -6  -9    4.10    0.42
   1  -6  -9    4.62    0.38
   0   5   9  144.20    9.59
   0   5   9  149.29    9.60
   0   5   9  129.98    9.61
   0   5   9  150.15    9.58
   0  -5  -9  136.15    9.61
   0  -5  -9  125.67    9.61
   0  -5  -9  135.91    9.59
   1   4   9    0.22    0.11
   1   4   9    0.16    0.09
   1   4   9    0.20    0.11
  -1  -4  -9    0.29    0.11
  -1  -4  -9    0.16    0.11
  -1  -4  -9    0.23    0.10
  -1  -4  -9    0.23    0.09
  -1  -4  -9    0.13    0.08
   2   3   9    0.95    0.17
  -2  -3  -9    1.02    0.16
   3   2   9    0.01    0.12
  -3  -2  -9    0.07    0.11
   4   1   9    0.94    0.17
  -4  -1  -9    1.03    0.19
  -5   0  -9    5.60    0.51
  -4   8   9    1.35    0.23
  -4   8   9    1.54    0.37
   4  -8  -9    1.83    0.27
  -3   7   9    4.39    0.52
  -3   7   9    5.30    0.46
   3  -7  -9    4.95    0.45
  -2   6   9    1.82    0.23
  -2   6   9    2.20    0.30
   2  -6  -9    2.38    0.26
  -1   5   9    0.08    0.08
  -1   5   9    0.18    0.11
  -1   5   9    0.15    0.07
  -1   5   9    0.07    0.06
  -1   5   9    0.00    0.08
  -1   5   9    0.07    0.08
   1  -5  -9    0.15    0.09
   1  -5  -9    0.06    0.11
   0   4   9    0.00    0.08
   0   4   9    0.05    0.05
   0   4   9   -0.05    0.08
   0   4   9   -0.01    0.09
   0  -4  -9    0.03    0.08
   0  -4  -9   -0.02    0.10
   0  -4  -9   -0.01    0.07
   1   3   9    1.11    0.19
   1   3   9    0.96    0.12
   1   3   9    1.14    0.16
  -1  -3  -9    0.90    0.14
  -1  -3  -9    1.08    0.13
  -1  -3  -9    0.70    0.14
  -1  -3  -9    0.89    0.16
  -1  -3  -9    1.05    0.13
   2   2   9    0.06    0.12
  -2  -2  -9    0.07    0.09
  -2  -2  -9    0.12    0.12
   3   1   9    3.61    0.36
  -3  -1  -9    4.08    0.37
  -3  -1  -9    3.75    0.41
  -4   0  -9    0.30    0.22
  -4   0  -9    0.34    0.14
  -5   1  -9   -0.10    0.14
  -4   7   9    3.25    0.36
  -4   7   9    3.58    0.50
   4  -7  -9    3.49    0.39
  -3   6   9    2.25    0.37
  -3   6   9    2.43    0.27
   3  -6  -9    2.29    0.28
  -2   5   9    2.19    0.24
  -2   5   9    2.40    0.31
   2  -5  -9    2.15    0.25
  -1   4   9    0.25    0.11
  -1   4   9    0.07    0.09
  -1   4   9    0.15    0.08
  -1   4   9    0.08    0.09
  -1   4   9    0.29    0.07
  -1   4   9    0.12    0.06
   1  -4  -9    0.16    0.12
   1  -4  -9    0.25    0.09
   0   3   9    4.52    0.37
   0   3   9    4.76    0.37
   0   3   9    4.48    0.34
   0  -3  -9    4.77    0.37
   0  -3  -9    3.51    0.34
   0  -3  -9    4.03    0.38
   1   2   9   11.37    0.77
   1   2   9   10.06    0.75
  -1  -2  -9    9.38    0.77
  -1  -2  -9   10.31    0.74
  -1  -2  -9   10.14    0.75
  -1  -2  -9   11.32    0.78
  -1  -2  -9   10.50    0.77
   2   1   9    0.17    0.12
  -2  -1  -9    0.24    0.10
  -2  -1  -9    0.25    0.11
   3   0   9    1.25    0.19
  -3   0  -9    1.10    0.17
  -3   0  -9    1.18    0.23
   4  -1   9    0.03    0.11
  -4   1  -9   -0.24    0.19
  -4   1  -9    0.04    0.12
  -5   2  -9    3.97    0.57
  -5   2  -9    4.29    0.41
  -5   2  -9    3.34    0.40
  -4   6   9    0.79    0.29
  -4   6   9    0.37    0.14
   4  -6  -9    0.50    0.18
  -3   5   9   -0.07    0.20
  -3   5   9   -0.02    0.11
   3  -5  -9   -0.24    0.13
  -2   4   9    0.10    0.15
  -2   4   9    0.07    0.10
   2  -4  -9    0.12    0.12
  -1   3   9    0.99    0.16
  -1   3   9    0.86    0.12
  -1   3   9    0.92    0.11
  -1   3   9    1.19    0.11
  -1   3   9    1.06    0.14
  -1   3   9    1.02    0.14
   1  -3  -9    0.85    0.17
   1  -3  -9    1.09    0.13
   0   2   9   -0.12    0.09
   0   2   9   -0.05    0.07
   0   2   9   -0.05    0.08
   0  -2  -9   -0.03    0.07
   0  -2  -9    0.00    0.10
   0  -2  -9   -0.06    0.07
   1   1   9    0.30    0.11
   1   1   9    0.26    0.08
  -1  -1  -9    0.31    0.08
  -1  -1  -9    0.11    0.08
  -1  -1  -9    0.20    0.10
  -1  -1  -9    0.27    0.10
  -1  -1  -9    0.27    0.08
  -1  -1  -9    0.32    0.07
   2   0   9    3.86    0.34
  -2   0  -9    3.61    0.34
  -2   0  -9    3.72    0.34
   3  -1   9   12.43    0.94
  -3   1  -9   12.35    0.95
  -3   1  -9   13.96    1.01
   4  -2   9    1.39    0.19
  -4   2  -9    1.40    0.20
  -4   2  -9    1.20    0.31
  -5   3  -9    9.60    0.78
  -5   3  -9   10.14    0.79
  -5   3  -9   10.16    0.97
  -4   5   9   15.87    1.32
  -4   5   9   15.78    1.17
  -3   4   9    0.55    0.24
  -3   4   9    0.73    0.14
   3  -4  -9    0.67    0.17
  -2   3   9    1.17    0.17
  -2   3   9    1.36    0.24
   2  -3  -9    1.24    0.19
  -1   2   9    9.95    0.72
  -1   2   9    9.21    0.73
  -1   2   9   10.36    0.71
  -1   2   9    9.76    0.71
  -1   2   9   10.89    0.75
   1  -2  -9    8.95    0.75
   1  -2  -9   10.78    0.72
   0   1   9   14.20    1.04
   0   1   9   12.99    1.03
   0   1   9   14.87    1.02
   0  -1  -9   15.47    1.06
   0  -1  -9   13.34    1.02
   0  -1  -9   15.49    1.04
   1   0   9    0.63    0.10
   1   0   9    0.50    0.12
  -1   0  -9    0.56    0.12
  -1   0  -9    0.57    0.09
  -1   0  -9    0.50    0.09
  -1   0  -9    0.62    0.09
  -1   0  -9    0.37    0.11
  -1   0  -9    0.42    0.10
   2  -1   9    3.28    0.30
  -2   1  -9    2.74    0.30
   3  -2   9    0.16    0.12
  -3   2  -9    0.21    0.16
   4  -3   9   21.20    1.66
  -4   3  -9   27.08    1.79
  -5   4  -9    8.30    0.85
  -4   4   9    0.51    0.14
  -4   4   9    0.64    0.31
  -3   3   9    5.37    0.46
  -3   3   9    5.02    0.58
   3  -3  -9    5.76    0.47
  -2   2   9    0.13    0.09
  -2   2   9    0.00    0.15
   2  -2  -9    0.09    0.11
  -1   1   9    0.37    0.10
  -1   1   9    0.39    0.08
  -1   1   9    0.25    0.09
  -1   1   9    0.34    0.08
  -1   1   9    0.28    0.07
   1  -1  -9    0.36    0.12
   1  -1  -9    0.24    0.08
   0   0   9   -0.13    0.09
   0   0   9   -0.04    0.07
   0   0   9   -0.09    0.07
   0   0  -9   -0.01    0.06
   0   0  -9   -0.13    0.07
   0   0  -9    0.00    0.10
   1  -1   9    9.76    0.69
   1  -1   9    9.78    0.67
  -1   1  -9    9.01    0.66
  -1   1  -9    8.32    0.68
  -1   1  -9    8.88    0.65
  -1   1  -9    9.41    0.69
  -1   1  -9    9.03    0.69
   2  -2   9    1.12    0.17
  -2   2  -9    1.36    0.19
   3  -3   9    2.20    0.24
  -3   3  -9    1.96    0.29
   4  -4   9    6.44    0.60
  -4   4  -9    8.60    0.73
  -4   4  -9    9.12    0.64
  -5   4   9    6.47    0.55
  -4   3   9    1.35    0.19
  -3   2   9    0.02    0.10
   3  -2  -9    0.05    0.13
  -2   1   9    0.32    0.10
   2  -1  -9    0.24    0.12
  -1   0   9    0.61    0.09
  -1   0   9    0.48    0.08
  -1   0   9    0.56    0.10
  -1   0   9    0.70    0.12
  -1   0   9    0.48    0.11
   1   0  -9    0.26    0.12
   1   0  -9    0.57    0.10
   0  -1   9   18.14    1.22
   0  -1   9   15.90    1.22
   0  -1   9   17.75    1.20
   0   1  -9   17.05    1.23
   0   1  -9   16.11    1.20
   1  -2   9    6.80    0.52
   1  -2   9    7.39    0.50
  -1   2  -9    6.95    0.49
  -1   2  -9    5.58    0.51
  -1   2  -9    5.94    0.51
  -1   2  -9    7.17    0.49
   2  -3   9   -0.06    0.10
  -2   3  -9    0.02    0.10
   3  -4   9    1.20    0.18
  -3   4  -9    1.01    0.23
  -3   4  -9    1.28    0.18
   4  -5   9    0.11    0.12
  -4   5  -9    0.03    0.20
  -4   5  -9    0.21    0.14
  -4   2   9    0.79    0.15
  -3   1   9    3.20    0.33
   3  -1  -9    3.61    0.35
  -2   0   9    4.11    0.36
  -2   0   9    3.70    0.35
   2   0  -9    4.58    0.39
  -1  -1   9    8.19    0.68
  -1  -1   9    8.96    0.66
  -1  -1   9    9.42    0.66
  -1  -1   9    9.73    0.68
  -1  -1   9    8.65    0.68
   1   1  -9   10.08    0.67
   0  -2   9    0.03    0.09
   0  -2   9    0.06    0.07
   0  -2   9    0.03    0.09
   0   2  -9    0.15    0.08
   0   2  -9   -0.01    0.10
   0   2  -9   -0.04    0.06
   1  -3   9    5.26    0.38
   1  -3   9    4.80    0.41
  -1   3  -9    4.74    0.41
  -1   3  -9    5.01    0.41
  -1   3  -9    5.11    0.38
  -1   3  -9    4.74    0.37
  -1   3  -9    4.84    0.41
   2  -4   9    2.13    0.23
  -2   4  -9    2.05    0.24
  -2   4  -9    1.99    0.22
   3  -5   9    1.12    0.18
  -3   5  -9    1.05    0.18
  -3   5  -9    1.08    0.23
   4  -6   9    0.16    0.12
  -4   6  -9   -0.12    0.18
  -4   6  -9    0.12    0.15
  -3   0   9    1.15    0.16
  -3   0   9    1.25    0.18
   3   0  -9    1.23    0.19
  -2  -1   9    3.18    0.31
   2   1  -9    3.70    0.34
  -1  -2   9    7.15    0.52
  -1  -2   9    6.94    0.50
  -1  -2   9    6.95    0.50
  -1  -2   9    6.26    0.53
  -1  -2   9    6.08    0.52
   1   2  -9    7.59    0.52
   1   2  -9    7.07    0.55
   0  -3   9   27.60    1.79
   0  -3   9   22.97    1.80
   0  -3   9   27.13    1.81
   0   3  -9   23.86    1.79
   0   3  -9   25.88    1.81
   1  -4   9    7.22    0.54
   1  -4   9    6.87    0.51
  -1   4  -9    6.91    0.50
  -1   4  -9    7.16    0.51
  -1   4  -9    6.82    0.53
  -1   4  -9    7.11    0.54
  -1   4  -9    5.87    0.53
   2  -5   9    0.44    0.12
  -2   5  -9    0.15    0.11
  -2   5  -9    0.26    0.12
   3  -6   9    0.76    0.16
  -3   6  -9    0.70    0.16
  -3   6  -9    0.79    0.21
   4  -7   9    0.06    0.13
  -4   7  -9    0.08    0.13
  -4   7  -9   -0.19    0.19
  -4   0   9    0.50    0.13
   4   0  -9    0.17    0.15
  -3  -1   9   15.69    1.09
   3   1  -9   14.12    1.09
  -2  -2   9    0.76    0.14
  -2  -2   9    1.24    0.13
   2   2  -9    1.18    0.18
  -1  -3   9    4.81    0.42
  -1  -3   9    4.85    0.41
  -1  -3   9    5.14    0.39
  -1  -3   9    5.52    0.39
  -1  -3   9    5.54    0.41
   1   3  -9    4.82    0.40
   1   3  -9    4.93    0.44
   0  -4   9    0.02    0.07
   0  -4   9    0.05    0.07
   0  -4   9   -0.04    0.09
   0  -4   9    0.09    0.09
   0   4  -9   -0.04    0.08
   0   4  -9   -0.03    0.10
   1  -5   9    0.03    0.07
   1  -5   9   -0.01    0.10
  -1   5  -9    0.07    0.08
  -1   5  -9    0.02    0.05
  -1   5  -9    0.05    0.07
  -1   5  -9   -0.21    0.07
  -1   5  -9   -0.07    0.08
   2  -6   9    0.68    0.15
  -2   6  -9    0.53    0.14
  -2   6  -9    0.76    0.11
  -2   6  -9    0.60    0.16
   3  -7   9    0.15    0.12
  -3   7  -9    0.23    0.13
  -3   7  -9    0.12    0.16
   4  -8   9    0.21    0.15
  -4   8  -9    0.26    0.22
  -4   8  -9    0.44    0.18
  -4  -1   9   -0.01    0.12
   4   1  -9   -0.04    0.13
  -3  -2   9    0.39    0.13
   3   2  -9    0.12    0.13
  -2  -3   9   -0.02    0.09
  -2  -3   9   -0.04    0.08
   2   3  -9   -0.12    0.11
  -1  -4   9    7.70    0.57
  -1  -4   9    6.45    0.58
  -1  -4   9    6.92    0.57
  -1  -4   9    7.42    0.55
  -1  -4   9    8.08    0.55
   1   4  -9    8.38    0.61
   1   4  -9    7.14    0.56
   0  -5   9   38.95    2.64
   0  -5   9   38.24    2.65
   0  -5   9   35.44    2.62
   0  -5   9   33.34    2.63
   0   5  -9   41.66    2.63
   0   5  -9   37.71    2.65
   1  -6   9    0.85    0.16
   1  -6   9    1.05    0.14
  -1   6  -9    0.95    0.13
  -1   6  -9    0.80    0.15
  -1   6  -9    0.96    0.11
  -1   6  -9    1.08    0.16
  -1   6  -9    0.92    0.16
   2  -7   9    1.46    0.21
  -2   7  -9    1.58    0.17
  -2   7  -9    1.13    0.19
   3  -8   9    1.81    0.24
  -3   8  -9    1.58    0.28
  -3   8  -9    1.74    0.24
   4  -9   9    2.96    0.37
  -4   9  -9    3.02    0.45
  -4   9  -9    3.83    0.38
  -4  -2   9    1.13    0.19
   4   2  -9    1.36    0.22
  -3  -3   9    2.16    0.26
   3   3  -9    2.58    0.30
  -2  -4   9    2.90    0.24
  -2  -4   9    2.00    0.24
   2   4  -9    2.20    0.28
  -1  -5   9    0.01    0.07
  -1  -5   9    0.16    0.10
  -1  -5   9   -0.06    0.10
  -1  -5   9   -0.09    0.07
  -1  -5   9    0.04    0.08
   1   5  -9   -0.01    0.12
   1   5  -9    0.03    0.09
   0  -6   9    0.00    0.07
   0  -6   9   -0.07    0.10
   0  -6   9   -0.12    0.08
   0  -6   9   -0.05    0.10
   0   6  -9    0.09    0.09
   0   6  -9   -0.06    0.11
   1  -7   9    0.39    0.14
   1  -7   9    0.42    0.14
   1  -7   9    0.40    0.11
  -1   7  -9    0.33    0.12
  -1   7  -9    0.27    0.11
  -1   7  -9    0.19    0.09
  -1   7  -9    0.45    0.13
  -1   7  -9    0.18    0.07
   2  -8   9    4.84    0.45
  -2   8  -9    4.99    0.46
  -2   8  -9    5.27    0.41
   3  -9   9    0.92    0.20
  -3   9  -9    1.18    0.22
  -3   9  -9    1.08    0.24
   4 -10   9    4.24    0.44
  -4  10  -9    4.44    0.54
  -5  -2   9    3.73    0.39
  -4  -3   9   30.58    1.99
   4   3  -9   25.00    1.98
  -3  -4   9    1.47    0.21
   3   4  -9    1.19    0.22
  -2  -5   9    0.30    0.11
  -2  -5   9    0.18    0.11
  -2  -5   9    0.16    0.09
   2   5  -9    0.28    0.15
  -1  -6   9    1.05    0.16
  -1  -6   9    0.79    0.16
  -1  -6   9    0.98    0.13
  -1  -6   9    0.84    0.13
  -1  -6   9    0.81    0.15
   1   6  -9    1.00    0.20
   1   6  -9    0.98    0.15
   0  -7   9    1.18    0.18
   0  -7   9    1.35    0.21
   0  -7   9    1.06    0.19
   0  -7   9    1.05    0.15
   0   7  -9    1.24    0.17
   0   7  -9    1.27    0.20
   1  -8   9    9.26    0.76
   1  -8   9   11.05    0.82
   1  -8   9   10.61    0.79
  -1   8  -9   10.12    0.79
  -1   8  -9   10.69    0.78
  -1   8  -9    9.65    0.74
  -1   8  -9   10.80    0.79
  -1   8  -9   10.72    0.75
   2  -9   9    0.49    0.15
  -2   9  -9    0.47    0.13
  -2   9  -9    0.62    0.15
   3 -10   9    0.09    0.15
  -3  10  -9   -0.07    0.15
   4 -11   9    0.01    0.16
  -4  11  -9    0.12    0.21
  -5  -3   9   10.00    0.74
   5   3  -9    8.16    0.74
  -4  -4   9    8.60    0.66
   4   4  -9    7.22    0.65
  -3  -5   9    1.16    0.19
   3   5  -9    1.10    0.21
  -2  -6   9    0.80    0.14
  -2  -6   9    1.11    0.17
  -2  -6   9    0.95    0.16
   2   6  -9    0.53    0.17
  -1  -7   9    0.34    0.10
  -1  -7   9    0.30    0.11
  -1  -7   9    0.41    0.14
  -1  -7   9    0.61    0.14
  -1  -7   9    0.33    0.11
   1   7  -9    0.27    0.14
   1   7  -9    0.32    0.11
   0  -8   9    0.00    0.12
   0  -8   9    0.00    0.08
   0  -8   9   -0.06    0.12
   0   8  -9   -0.08    0.09
   0   8  -9   -0.04    0.12
   1  -9   9    9.58    0.70
   1  -9   9    8.80    0.66
  -1   9  -9    7.64    0.63
  -1   9  -9    9.69    0.69
  -1   9  -9    8.43    0.69
  -1   9  -9    8.33    0.69
  -1   9  -9    8.75    0.64
   2 -10   9    0.64    0.18
  -2  10  -9    1.01    0.17
   3 -11   9    0.49    0.19
  -3  11  -9    0.76    0.22
   4 -12   9   -0.04    0.16
  -4  12  -9   -0.02    0.22
  -4  -5   9    0.28    0.16
   4   5  -9    0.02    0.16
  -3  -6   9    0.69    0.18
   3   6  -9    0.67    0.19
  -2  -7   9    1.10    0.17
  -2  -7   9    1.64    0.21
  -2  -7   9    1.24    0.20
   2   7  -9    1.29    0.23
  -1  -8   9   11.66    0.84
  -1  -8   9   10.72    0.88
  -1  -8   9   11.50    0.87
  -1  -8   9   12.47    0.87
  -1  -8   9   11.50    0.83
   1   8  -9    9.87    0.88
   1   8  -9   11.94    0.85
   0  -9   9   11.37    0.90
   0  -9   9   13.16    0.94
   0  -9   9   12.32    0.87
   0   9  -9   10.84    0.91
   0   9  -9   11.47    0.87
   1 -10   9    0.10    0.10
   1 -10   9    0.18    0.15
  -1  10  -9    0.02    0.06
  -1  10  -9    0.03    0.09
  -1  10  -9   -0.02    0.11
  -1  10  -9   -0.02    0.12
  -2  11  -9    3.99    0.37
   3 -12   9    1.24    0.25
  -3  12  -9    1.72    0.30
  -4  -6   9    0.19    0.16
   4   6  -9   -0.18    0.17
  -3  -7   9    0.04    0.13
   3   7  -9    0.43    0.17
  -2  -8   9    5.52    0.49
  -2  -8   9    5.93    0.51
  -2  -8   9    5.40    0.51
   2   8  -9    6.01    0.54
  -1  -9   9    9.57    0.79
  -1  -9   9    9.50    0.73
  -1  -9   9    9.83    0.77
  -1  -9   9   10.08    0.76
   1   9  -9    9.41    0.74
   1   9  -9   10.10    0.80
   0 -10   9    0.34    0.14
   0 -10   9    0.30    0.13
   0 -10   9    0.33    0.15
   0  10  -9    0.35    0.12
  -1  11  -9    1.98    0.22
   2 -12   9    1.67    0.26
   3 -13   9   -0.22    0.14
  -3  13  -9    0.11    0.19
  -4  -7   9    0.05    0.15
   4   7  -9    0.20    0.17
  -3  -8   9    1.43    0.24
   3   8  -9    1.43    0.26
  -2  -9   9    0.46    0.17
  -2  -9   9    0.49    0.15
   2   9  -9    0.45    0.18
  -1 -10   9   -0.01    0.10
  -1 -10   9    0.25    0.17
  -1 -10   9    0.00    0.12
  -1 -10   9    0.04    0.14
  -1 -10   9    0.07    0.11
   1  10  -9   -0.13    0.15
   1  10  -9   -0.06    0.12
   0 -11   9    0.33    0.16
   0 -11   9    0.12    0.16
   0 -11   9   -0.05    0.12
   0  11  -9    0.01    0.15
   0  11  -9    0.20    0.12
   1 -12   9    1.25    0.22
  -1  12  -9    1.37    0.17
   2 -13   9    3.90    0.48
  -2  13  -9    5.88    0.46
  -2  13  -9    4.84    0.45
   3 -14   9   -0.06    0.17
  -3  14  -9    0.03    0.20
  -4  -8   9    0.29    0.18
   4   8  -9    0.21    0.20
  -3  -9   9    0.87    0.20
   3   9  -9    0.91    0.24
  -2 -10   9    0.81    0.18
   2  10  -9    0.74    0.22
  -1 -11   9    2.54    0.25
   1  11  -9    1.48    0.22
   0 -12   9    0.35    0.16
   0 -12   9    0.06    0.12
   0 -12   9    0.13    0.16
   0  12  -9    0.02    0.15
   0  12  -9    0.06    0.11
   1 -13   9    2.71    0.34
  -1  13  -9    2.57    0.32
  -1  13  -9    2.55    0.27
   2 -14   9    0.61    0.20
  -2  14  -9    1.11    0.20
  -2  14  -9    0.56    0.18
   3 -15   9    0.46    0.22
  -3  15  -9    0.75    0.25
  -4  -9   9    4.25    0.45
   4   9  -9    2.89    0.40
  -3 -10   9    0.04    0.14
   3  10  -9    0.06    0.19
  -2 -11   9    2.79    0.32
   2  11  -9    2.51    0.35
  -1 -12   9    1.68    0.27
  -1 -12   9    1.58    0.21
   1  12  -9    1.53    0.27
   1  12  -9    1.59    0.24
   0 -13   9   19.08    1.43
   0 -13   9   20.67    1.48
   0  13  -9   20.33    1.49
   0  13  -9   18.55    1.42
   1 -14   9    0.01    0.16
  -1  14  -9   -0.07    0.10
   2 -15   9    0.56    0.21
  -2  15  -9    0.89    0.18
  -2  15  -9    0.92    0.20
   3 -16   9   -0.34    0.16
  -3  16  -9    0.05    0.20
  -4 -10   9    5.53    0.58
   4  10  -9    5.40    0.57
  -3 -11   9    0.32    0.18
   3  11  -9    0.32    0.22
   2  12  -9    1.53    0.28
  -1 -13   9    2.79    0.32
  -1 -13   9    3.89    0.46
  -1 -13   9    3.78    0.42
   1  13  -9    2.88    0.40
   1  13  -9    3.03    0.35
   0 -14   9    0.09    0.13
   0 -14   9    0.00    0.18
   0  14  -9   -0.06    0.18
   0  14  -9    0.16    0.13
   1 -15   9    0.14    0.18
  -1  15  -9    0.59    0.13
   2 -16   9   -0.14    0.16
  -2  16  -9    0.18    0.15
  -4 -11   9    0.25    0.19
   4  11  -9   -0.12    0.20
   3  12  -9    1.55    0.30
   2  13  -9    4.82    0.54
  -1 -14   9    0.49    0.23
  -1 -14   9   -0.06    0.17
  -1 -14   9    0.05    0.14
   1  14  -9    0.02    0.13
   1  14  -9    0.30    0.20
   0 -15   9    0.57    0.24
   0 -15   9    0.57    0.17
   0  15  -9    1.00    0.20
   0  15  -9    0.74    0.25
   1 -16   9    0.00    0.18
  -1  16  -9    0.19    0.11
   2 -17   9   -0.08    0.19
  -2  17  -9    0.66    0.19
   4  12  -9    0.00    0.20
   3  13  -9    0.20    0.20
   2  14  -9    0.57    0.23
  -1 -15   9    0.14    0.15
  -1 -15   9    0.32    0.20
  -1 -15   9    0.32    0.23
   1  15  -9    0.53    0.23
   1  15  -9    0.31    0.16
   0 -16   9    0.24    0.20
   0 -16   9    0.30    0.16
   0 -16   9    0.22    0.15
   0  16  -9    0.38    0.15
   1 -17   9   -0.18    0.18
  -1  17  -9    0.07    0.11
   2 -18   9   -0.20    0.18
  -2  18  -9    0.14    0.15
   3  14  -9    0.01    0.20
   2  15  -9    0.74    0.25
  -1 -16   9   -0.03    0.17
  -1 -16   9    0.03    0.14
  -1 -16   9    1.00    0.28
   1  16  -9    0.13    0.16
   1  16  -9    0.38    0.24
   0 -17   9    1.35    0.26
   0 -17   9    1.13    0.28
   0  17  -9    1.27    0.28
   0  17  -9    1.10    0.21
   1 -18   9    0.23    0.22
  -1  18  -9    0.18    0.12
   3  15  -9    0.69    0.26
   2  16  -9   -0.03    0.20
  -1 -17   9   -0.03    0.19
  -1 -17   9    0.08    0.15
   1  17  -9    0.21    0.16
   1  17  -9    0.38    0.25
   0 -18   9    0.28    0.22
   0 -18   9    0.30    0.19
   1 -19   9    0.17    0.21
  -1  19  -9    0.48    0.13
   3  16  -9    0.31    0.23
  -2 -17   9   -0.07    0.12
   2  17  -9    0.12    0.24
  -1 -18   9    0.38    0.19
   1  18  -9    0.62    0.25
   1  18  -9    0.65    0.20
   0 -19   9    0.00    0.20
   0 -19   9    0.18    0.25
   0  19  -9    0.38    0.17
   2  18  -9    0.28    0.24
  -1 -19   9    0.36    0.18
   1  19  -9    0.68    0.27
   1  19  -9    0.36    0.18
   0 -20   9   -0.17    0.24
   0 -20   9   -0.33    0.19
   0  20  -9    0.33    0.16
  -1 -20 -10    0.48    0.21
   0  20  10    0.24    0.15
   0 -20 -10   -0.03    0.23
   0 -20 -10    0.09    0.26
   1  19  10    0.58    0.19
  -1 -19 -10    0.23    0.18
   2  18  10    0.38    0.23
  -2 -18 -10   -0.16    0.14
  -1  20  10    0.53    0.22
   0 -19 -10    0.30    0.21
   1  18  10    0.31    0.16
   1  18  10    0.22    0.22
  -1 -18 -10    0.09    0.19
  -1 -18 -10    0.45    0.25
   2  17  10    0.14    0.22
  -2 -17 -10   -0.18    0.13
   3  16  10    0.34    0.24
  -1  19  10    0.38    0.22
  -1  19  10    0.33    0.12
  -1  19  10    0.39    0.22
   1 -19 -10   -0.01    0.25
   0  18  10    1.36    0.21
   0  18  10    0.84    0.24
   0 -18 -10    1.88    0.31
   0 -18 -10    1.01    0.29
   1  17  10    1.21    0.23
   1  17  10    1.17    0.29
  -1 -17 -10    1.40    0.31
  -1 -17 -10    1.13    0.24
   2  16  10    0.09    0.20
  -2 -16 -10   -0.23    0.12
   3  15  10    0.24    0.23
  -1  18  10    0.42    0.21
  -1  18  10    0.35    0.19
  -1  18  10    0.40    0.12
   1 -18 -10    0.28    0.25
   0  17  10    0.00    0.22
   0  17  10   -0.08    0.16
   0  17  10   -0.10    0.12
   0 -17 -10   -0.16    0.22
   0 -17 -10    0.04    0.19
   1  16  10    9.13    0.78
   1  16  10    9.83    0.85
  -1 -16 -10    9.45    0.85
  -1 -16 -10    9.23    0.77
   3  14  10    1.51    0.32
  -2  18  10    0.03    0.18
  -2  18  10    0.30    0.14
   2 -18 -10    0.01    0.24
  -1  17  10    1.41    0.19
  -1  17  10    1.64    0.28
  -1  17  10    1.44    0.28
   1 -17 -10    1.18    0.30
   0  16  10    4.40    0.50
   0  16  10    3.39    0.39
   0 -16 -10    4.50    0.51
   0 -16 -10    4.35    0.46
   1  15  10   11.06    0.94
   1  15  10   11.49    0.87
  -1 -15 -10    9.93    0.85
  -1 -15 -10   11.71    0.95
   3  13  10    1.23    0.28
   4  12  10    4.66    0.57
  -2  17  10   -0.01    0.13
  -2  17  10    0.06    0.19
   2 -17 -10    0.07    0.23
  -1  16  10    8.09    0.66
  -1  16  10    8.67    0.73
  -1  16  10    9.70    0.75
   1 -16 -10    8.76    0.79
   0  15  10    0.01    0.13
   0  15  10    0.13    0.20
   0 -15 -10    0.02    0.18
   0 -15 -10   -0.01    0.20
   1  14  10    9.22    0.71
   1  14  10    7.64    0.63
  -1 -14 -10    6.62    0.69
  -1 -14 -10    6.76    0.61
   2  13  10    0.11    0.19
   3  12  10    0.56    0.23
   4  11  10   -0.12    0.19
  -4 -11 -10    0.04    0.18
  -2  16  10    0.15    0.19
  -2  16  10    0.13    0.12
  -2  16  10    0.12    0.13
   2 -16 -10   -0.12    0.23
  -1  15  10   10.66    0.82
  -1  15  10   10.68    0.84
  -1  15  10    9.23    0.76
   1 -15 -10   10.68    0.89
   0  14  10    4.59    0.42
   0  14  10    4.73    0.50
   0 -14 -10    5.49    0.53
   0 -14 -10    4.01    0.44
   1  13  10   10.45    0.93
   1  13  10   12.94    0.90
  -1 -13 -10   11.74    0.95
  -1 -13 -10   11.13    0.88
   2  12  10    0.08    0.17
  -2 -12 -10    0.06    0.10
   3  11  10    2.75    0.40
  -3 -11 -10    2.98    0.37
   4  10  10    0.26    0.21
  -4 -10 -10   -0.13    0.15
  -3  16  10    0.49    0.25
   3 -16 -10    0.28    0.26
  -1  14  10    7.65    0.67
  -1  14  10   10.13    0.75
  -1  14  10    9.74    0.74
   1 -14 -10    8.88    0.78
   0  13  10    0.10    0.18
   0  13  10    0.27    0.13
   0  13  10    0.32    0.16
   0 -13 -10    0.08    0.15
   0 -13 -10    0.29    0.18
   1  12  10   -0.03    0.15
   1  12  10    0.30    0.13
  -1 -12 -10    0.11    0.16
  -1 -12 -10   -0.01    0.12
   2  11  10   -0.07    0.16
  -2 -11 -10    0.19    0.16
   3  10  10    0.76    0.24
  -3 -10 -10    1.08    0.22
   4   9  10    0.06    0.21
  -4  -9 -10   -0.14    0.16
  -3  15  10    0.35    0.22
   3 -15 -10   -0.19    0.21
  -1  13  10    9.94    0.76
  -1  13  10    8.57    0.78
  -1  13  10   10.45    0.81
  -1  13  10   11.80    0.83
   1 -13 -10   10.93    0.86
   0  12  10    6.56    0.56
   0  12  10    6.31    0.53
   0  12  10    6.79    0.60
   0 -12 -10    6.95    0.55
   0 -12 -10    5.93    0.59
   1  11  10   22.43    1.85
   1  11  10   27.39    1.81
  -1 -11 -10   23.26    1.80
  -1 -11 -10   28.40    1.86
   2  10  10    0.77    0.21
  -2 -10 -10    1.03    0.20
   3   9  10    0.43    0.20
  -3  -9 -10    0.44    0.18
  -4  -8 -10    0.58    0.21
  -3  14  10    1.95    0.36
   3 -14 -10    1.81    0.33
  -2  13  10    0.10    0.18
  -2  13  10   -0.05    0.10
  -2  13  10    0.18    0.10
   2 -13 -10    0.06    0.18
  -1  12  10    0.06    0.11
  -1  12  10    0.21    0.13
  -1  12  10    0.11    0.09
  -1  12  10    0.02    0.12
   1 -12 -10    0.20    0.18
   0  11  10   -0.11    0.11
   0  11  10    0.06    0.14
   0  11  10    0.21    0.10
   0  11  10    0.04    0.14
   0 -11 -10    0.02    0.13
   0 -11 -10    0.14    0.16
   1  10  10    2.66    0.27
   1  10  10    1.46    0.30
   1  10  10    1.95    0.42
  -1 -10 -10    1.80    0.25
  -1 -10 -10    2.34    0.29
  -1 -10 -10    2.23    0.25
   2   9  10    0.05    0.15
  -2  -9 -10    0.30    0.15
   3   8  10   -0.15    0.15
  -3  -8 -10   -0.06    0.14
  -4  -7 -10    2.11    0.31
  -3  13  10    1.33    0.30
   3 -13 -10    0.99    0.27
  -2  12  10    0.03    0.10
  -2  12  10    0.05    0.10
  -2  12  10    0.21    0.18
   2 -12 -10    0.01    0.16
  -1  11  10   22.44    1.63
  -1  11  10   22.27    1.59
  -1  11  10   22.75    1.62
  -1  11  10   22.58    1.63
  -1  11  10   22.75    1.59
  -1  11  10   22.89    1.64
   1 -11 -10   21.69    1.66
   0  10  10    0.54    0.12
   0  10  10    0.52    0.17
   0  10  10    0.44    0.13
   0  10  10    0.44    0.15
   0 -10 -10    0.37    0.17
   0 -10 -10    0.54    0.15
   1   9  10   -0.15    0.10
   1   9  10   -0.02    0.13
  -1  -9 -10    0.00    0.11
  -1  -9 -10    0.11    0.14
  -1  -9 -10   -0.03    0.11
   2   8  10   -0.28    0.14
  -2  -8 -10    0.23    0.15
  -2  -8 -10    0.14    0.12
   3   7  10    2.24    0.30
  -3  -7 -10    2.72    0.33
  -4  -6 -10    2.51    0.32
  -3  12  10    0.50    0.24
   3 -12 -10    0.17    0.20
  -2  11  10    0.10    0.10
  -2  11  10    0.08    0.17
  -2  11  10    0.03    0.09
   2 -11 -10   -0.14    0.15
  -1  10  10    2.37    0.26
  -1  10  10    1.92    0.22
  -1  10  10    2.23    0.27
  -1  10  10    2.06    0.23
  -1  10  10    2.06    0.21
  -1  10  10    1.91    0.25
   1 -10 -10    1.65    0.27
   1 -10 -10    1.88    0.23
   0   9  10   -0.10    0.10
   0   9  10   -0.03    0.10
   0   9  10    0.00    0.08
   0   9  10   -0.13    0.11
   0  -9 -10    0.08    0.12
   0  -9 -10    0.00    0.13
   1   8  10    5.28    0.52
   1   8  10    6.35    0.48
  -1  -8 -10    6.02    0.48
  -1  -8 -10    5.73    0.47
  -1  -8 -10    6.19    0.52
  -1  -8 -10    6.44    0.53
   2   7  10    0.59    0.17
  -2  -7 -10    0.40    0.15
  -2  -7 -10    0.24    0.11
  -3  -6 -10    2.70    0.31
   4   5  10    5.62    0.50
  -4  -5 -10    5.65    0.53
  -4  12  10    4.39    0.57
   4 -12 -10    3.80    0.47
  -3  11  10    3.36    0.45
   3 -11 -10    3.13    0.40
  -2  10  10    1.01    0.24
  -2  10  10    0.66    0.25
  -2  10  10    0.96    0.14
  -2  10  10    0.95    0.15
   2 -10 -10    0.71    0.20
  -1   9  10    0.01    0.10
  -1   9  10   -0.06    0.10
  -1   9  10    0.07    0.09
  -1   9  10    0.02    0.08
  -1   9  10    0.14    0.11
  -1   9  10   -0.05    0.10
  -1   9  10   -0.18    0.10
   1  -9 -10   -0.14    0.12
   1  -9 -10    0.06    0.12
   0   8  10   11.64    0.89
   0   8  10   10.78    0.83
   0   8  10   11.76    0.84
   0   8  10   12.43    0.87
   0  -8 -10   11.30    0.90
   0  -8 -10   11.55    0.85
   1   7  10    1.43    0.22
   1   7  10    1.75    0.19
  -1  -7 -10    1.57    0.22
  -1  -7 -10    1.61    0.18
  -1  -7 -10    1.60    0.18
  -1  -7 -10    1.52    0.23
  -2  -6 -10    1.13    0.16
  -2  -6 -10    1.17    0.20
  -3  -5 -10    0.16    0.14
   4   4  10    4.02    0.41
  -4  -4 -10    4.75    0.46
  -4  11  10    0.43    0.25
   4 -11 -10   -0.07    0.20
  -3  10  10    1.53    0.31
  -3  10  10    0.72    0.21
   3 -10 -10    0.91    0.23
  -2   9  10    0.25    0.18
  -2   9  10    0.15    0.09
  -2   9  10    0.35    0.10
  -2   9  10    0.26    0.14
   2  -9 -10    0.22    0.16
  -1   8  10    5.54    0.41
  -1   8  10    4.90    0.45
  -1   8  10    5.23    0.43
  -1   8  10    4.99    0.44
  -1   8  10    5.72    0.46
  -1   8  10    4.79    0.40
  -1   8  10    5.46    0.47
   1  -8 -10    5.02    0.47
   1  -8 -10    5.90    0.44
   0   7  10    0.14    0.10
   0   7  10   -0.01    0.11
   0   7  10   -0.03    0.09
   0   7  10   -0.09    0.06
   0  -7 -10    0.12    0.11
   0  -7 -10   -0.06    0.12
   1   6  10    6.48    0.56
   1   6  10    7.39    0.53
   1   6  10    6.92    0.55
  -1  -6 -10    6.94    0.56
  -1  -6 -10    6.06    0.55
  -1  -6 -10    7.30    0.53
  -1  -6 -10    6.81    0.52
  -2  -5 -10    0.06    0.09
  -2  -5 -10    0.22    0.13
   3   4  10    7.39    0.62
  -3  -4 -10    8.38    0.65
   4   3  10    0.70    0.17
  -4  -3 -10    0.43    0.17
   5   2  10    0.14    0.12
  -5  -2 -10   -0.05    0.16
  -4  10  10    0.20    0.25
   4 -10 -10    0.10    0.18
  -3   9  10    0.57    0.18
  -3   9  10    0.89    0.27
   3  -9 -10    0.34    0.18
  -2   8  10    0.09    0.09
  -2   8  10    0.27    0.17
  -2   8  10    0.21    0.13
  -2   8  10    0.25    0.09
   2  -8 -10    0.27    0.15
  -1   7  10    1.79    0.19
  -1   7  10    1.96    0.23
  -1   7  10    1.65    0.19
  -1   7  10    1.54    0.16
  -1   7  10    1.90    0.23
  -1   7  10    1.92    0.23
   1  -7 -10    1.48    0.22
   1  -7 -10    1.65    0.20
   0   6  10   78.36    5.17
   0   6  10   67.71    5.21
   0   6  10   76.35    5.18
   0   6  10   75.15    5.20
   0  -6 -10   68.51    5.21
   0  -6 -10   81.80    5.19
   0  -6 -10   74.87    5.23
   1   5  10   10.87    0.81
   1   5  10   11.37    0.83
   1   5  10   10.03    0.84
  -1  -5 -10   11.56    0.81
  -1  -5 -10   11.49    0.80
  -1  -5 -10   11.84    0.84
  -1  -5 -10   10.60    0.84
  -1  -5 -10   10.93    0.84
   2   4  10   -0.14    0.12
  -2  -4 -10    0.09    0.12
  -2  -4 -10   -0.02    0.07
   3   3  10   -0.06    0.13
  -3  -3 -10    0.21    0.14
   4   2  10    3.16    0.35
  -4  -2 -10    3.90    0.39
   5   1  10    0.14    0.13
  -5  -1 -10   -0.20    0.14
  -4   9  10   -0.26    0.14
  -4   9  10   -0.20    0.23
   4  -9 -10   -0.03    0.19
  -3   8  10    0.08    0.21
  -3   8  10   -0.11    0.12
   3  -8 -10   -0.04    0.15
  -2   7  10    0.37    0.09
  -2   7  10    0.37    0.18
  -2   7  10    0.47    0.09
  -2   7  10    0.51    0.14
   2  -7 -10    0.35    0.16
  -1   6  10    6.91    0.47
  -1   6  10    6.58    0.52
  -1   6  10    6.48    0.52
  -1   6  10    6.20    0.47
  -1   6  10    6.61    0.49
  -1   6  10    6.21    0.51
   1  -6 -10    5.75    0.54
   1  -6 -10    5.87    0.49
   0   5  10   -0.06    0.05
   0   5  10   -0.02    0.08
   0   5  10   -0.03    0.08
   0   5  10   -0.02    0.09
   0  -5 -10    0.00    0.09
   0  -5 -10   -0.12    0.11
   0  -5 -10   -0.11    0.07
   1   4  10    1.96    0.25
   1   4  10    2.19    0.26
   1   4  10    2.42    0.23
  -1  -4 -10    2.35    0.23
  -1  -4 -10    2.23    0.21
  -1  -4 -10    2.35    0.25
  -1  -4 -10    2.39    0.26
  -1  -4 -10    2.50    0.27
   2   3  10    0.98    0.17
  -2  -3 -10    0.97    0.17
   3   2  10    7.85    0.63
  -3  -2 -10    7.98    0.64
   4   1  10    0.06    0.12
  -4  -1 -10   -0.05    0.13
  -5   0 -10    0.00    0.14
  -4   8  10    0.22    0.15
  -4   8  10    0.35    0.27
   4  -8 -10    0.57    0.21
  -3   7  10    2.88    0.31
  -3   7  10    2.79    0.40
   3  -7 -10    2.27    0.30
  -2   6  10    1.37    0.19
  -2   6  10    1.49    0.26
   2  -6 -10    1.61    0.23
  -1   5  10   10.52    0.77
  -1   5  10   10.54    0.80
  -1   5  10    9.92    0.79
  -1   5  10   10.63    0.75
  -1   5  10   11.84    0.80
  -1   5  10   10.45    0.75
   1  -5 -10   10.96    0.77
   1  -5 -10    9.62    0.81
   0   4  10    0.40    0.10
   0   4  10    0.38    0.11
   0   4  10    0.28    0.11
   0  -4 -10    0.19    0.08
   0  -4 -10    0.30    0.14
   0  -4 -10    0.44    0.10
   1   3  10    3.74    0.30
   1   3  10    3.17    0.33
   1   3  10    3.32    0.33
  -1  -3 -10    3.59    0.29
  -1  -3 -10    4.10    0.34
  -1  -3 -10    3.52    0.30
  -1  -3 -10    4.12    0.34
  -1  -3 -10    3.28    0.33
   2   2  10    0.43    0.14
  -2  -2 -10    0.37    0.09
  -2  -2 -10    0.24    0.11
  -2  -2 -10    0.24    0.12
   3   1  10    1.34    0.20
  -3  -1 -10    1.32    0.24
  -3  -1 -10    1.24    0.19
   4   0  10    0.67    0.15
  -4   0 -10    0.67    0.17
  -4   0 -10    0.52    0.25
  -5   1 -10    0.95    0.20
  -4   7  10    1.81    0.26
  -4   7  10    2.34    0.42
   4  -7 -10    2.23    0.30
  -3   6  10    3.00    0.42
  -3   6  10    2.95    0.33
   3  -6 -10    2.69    0.32
  -2   5  10    0.29    0.17
  -2   5  10    0.22    0.12
   2  -5 -10   -0.03    0.13
  -1   4  10    2.33    0.20
  -1   4  10    1.97    0.22
  -1   4  10    2.14    0.25
  -1   4  10    1.79    0.23
  -1   4  10    2.33    0.25
  -1   4  10    1.97    0.19
   1  -4 -10    2.65    0.23
   1  -4 -10    2.80    0.29
   0   3  10   -0.02    0.08
   0   3  10    0.09    0.09
   0   3  10   -0.01    0.08
   0  -3 -10   -0.12    0.07
   0  -3 -10    0.01    0.08
   0  -3 -10   -0.10    0.10
   1   2  10    0.79    0.14
   1   2  10    0.79    0.14
   1   2  10    0.82    0.12
  -1  -2 -10    0.57    0.11
  -1  -2 -10    0.66    0.13
  -1  -2 -10    0.93    0.11
  -1  -2 -10    0.83    0.15
  -1  -2 -10    0.76    0.13
   2   1  10    0.17    0.12
  -2  -1 -10    0.07    0.10
  -2  -1 -10    0.07    0.10
   3   0  10   -0.08    0.12
  -3   0 -10   -0.04    0.14
  -3   0 -10    0.00    0.10
   4  -1  10    1.44    0.20
  -4   1 -10    1.25    0.20
  -4   1 -10    1.74    0.32
  -5   2 -10   -0.30    0.27
  -5   2 -10   -0.18    0.13
  -5   2 -10    0.13    0.15
  -4   6  10    3.20    0.49
  -4   6  10    3.22    0.34
   4  -6 -10    3.10    0.36
  -3   5  10    0.32    0.13
  -3   5  10    0.31    0.22
   3  -5 -10    0.03    0.16
  -2   4  10    0.05    0.15
  -2   4  10    0.02    0.10
   2  -4 -10    0.10    0.14
  -1   3  10    3.00    0.31
  -1   3  10    3.61    0.27
  -1   3  10    3.46    0.27
  -1   3  10    4.10    0.33
  -1   3  10    3.67    0.29
  -1   3  10    3.49    0.31
   1  -3 -10    3.17    0.34
   1  -3 -10    3.25    0.29
   0   2  10    0.11    0.09
   0   2  10    0.20    0.09
   0   2  10    0.10    0.10
   0  -2 -10   -0.01    0.12
   0  -2 -10    0.15    0.09
   0  -2 -10    0.21    0.08
   1   1  10   13.48    0.91
   1   1  10   13.03    0.93
  -1  -1 -10   13.08    0.94
  -1  -1 -10   11.42    0.93
  -1  -1 -10   12.31    0.89
  -1  -1 -10   12.82    0.90
  -1  -1 -10   12.92    0.90
  -1  -1 -10   12.24    0.93
   2   0  10    0.03    0.11
  -2   0 -10    0.13    0.10
  -2   0 -10    0.10    0.09
   3  -1  10    7.48    0.61
  -3   1 -10    7.73    0.62
  -3   1 -10    7.97    0.66
   4  -2  10    2.94    0.30
  -4   2 -10    3.08    0.42
  -4   2 -10    2.78    0.31
  -4   5  10    5.58    0.50
  -4   5  10    6.46    0.69
   4  -5 -10    5.74    0.52
  -3   4  10    8.45    0.66
  -3   4  10    7.67    0.75
   3  -4 -10    8.70    0.68
  -2   3  10    0.79    0.14
  -2   3  10    0.76    0.21
   2  -3 -10    1.05    0.18
  -1   2  10    0.90    0.13
  -1   2  10    0.63    0.13
  -1   2  10    0.90    0.11
  -1   2  10    0.70    0.12
  -1   2  10    0.74    0.10
   1  -2 -10    0.83    0.17
   1  -2 -10    0.79    0.12
   0   1  10    0.00    0.09
   0   1  10   -0.05    0.07
   0   1  10    0.02    0.08
   0  -1 -10    0.02    0.06
   0  -1 -10   -0.04    0.09
   0  -1 -10    0.12    0.11
   1   0  10    5.79    0.40
   1   0  10    5.89    0.43
  -1   0 -10    4.91    0.42
  -1   0 -10    4.89    0.38
  -1   0 -10    4.94    0.38
  -1   0 -10    5.19    0.39
  -1   0 -10    4.88    0.42
  -1   0 -10    4.72    0.42
   2  -1  10    0.01    0.11
  -2   1 -10    0.07    0.10
  -2   1 -10   -0.03    0.09
   3  -2  10    0.52    0.15
  -3   2 -10    0.49    0.18
   4  -3  10    1.39    0.19
  -4   3 -10    1.16    0.28
  -4   3 -10    1.01    0.20
  -4   3 -10    1.13    0.21
  -4   4  10    4.50    0.41
   4  -4 -10    4.05    0.42
  -3   3  10    0.08    0.10
  -3   3  10    0.07    0.21
   3  -3 -10    0.01    0.13
  -2   2  10    0.35    0.11
   2  -2 -10    0.25    0.13
  -1   1  10   12.54    0.89
  -1   1  10   13.42    0.93
  -1   1  10   12.97    0.89
  -1   1  10   11.46    0.91
  -1   1  10   12.15    0.90
   1  -1 -10   12.92    0.90
   1  -1 -10   12.55    0.94
   0   0  10    1.19    0.13
   0   0  10    1.15    0.15
   0   0  10    0.95    0.15
   0   0 -10    1.21    0.18
   0   0 -10    0.77    0.13
   0   0 -10    1.42    0.15
   1  -1  10   18.13    1.24
   1  -1  10   18.13    1.26
  -1   1 -10   17.32    1.26
  -1   1 -10   18.14    1.26
  -1   1 -10   16.71    1.23
  -1   1 -10   16.53    1.26
  -1   1 -10   17.56    1.23
   2  -2  10    2.71    0.28
  -2   2 -10    2.74    0.29
   3  -3  10    5.04    0.43
  -3   3 -10    4.96    0.48
   4  -4  10    0.49    0.14
  -4   4 -10    0.40    0.22
  -4   4 -10    0.60    0.17
  -4   3  10    0.51    0.15
   4  -3 -10    0.50    0.17
  -3   2  10    8.45    0.67
   3  -2 -10    8.62    0.68
  -2   1  10   -0.05    0.09
   2  -1 -10    0.11    0.12
  -1   0  10    5.21    0.38
  -1   0  10    4.52    0.41
  -1   0  10    5.09    0.38
  -1   0  10    5.29    0.42
  -1   0  10    5.49    0.40
   1   0 -10    4.79    0.39
   1   0 -10    4.55    0.43
   0  -1  10    0.07    0.09
   0  -1  10   -0.07    0.08
   0  -1  10   -0.03    0.07
   0   1 -10    0.12    0.11
   0   1 -10    0.06    0.06
   0   1 -10    0.04    0.08
   1  -2  10   32.84    2.27
   1  -2  10   32.68    2.25
  -1   2 -10   31.14    2.24
  -1   2 -10   31.62    2.24
  -1   2 -10   33.67    2.27
  -1   2 -10   30.78    2.27
  -1   2 -10   32.92    2.27
   2  -3  10   -0.06    0.10
  -2   3 -10   -0.11    0.10
   3  -4  10    4.32    0.39
  -3   4 -10    4.22    0.45
  -3   4 -10    4.52    0.42
   4  -5  10    5.13    0.47
  -4   5 -10    5.79    0.58
  -4   5 -10    5.93    0.51
  -4   2  10    3.39    0.35
   4  -2 -10    3.31    0.37
  -3   1  10    1.58    0.20
   3  -1 -10    1.13    0.21
  -2   0  10    0.04    0.09
  -2   0  10    0.04    0.08
   2   0 -10    0.11    0.12
  -1  -1  10   15.87    1.22
  -1  -1  10   17.85    1.21
  -1  -1  10   18.03    1.20
  -1  -1  10   17.80    1.20
   1   1 -10   15.68    1.24
   1   1 -10   16.45    1.21
   0  -2  10  192.43   14.11
   0  -2  10  214.87   14.10
   0  -2  10  220.49   14.09
   0   2 -10  205.19   14.09
   0   2 -10  179.36   14.11
   0   2 -10  212.92   14.11
   1  -3  10    4.01    0.30
   1  -3  10    3.62    0.33
  -1   3 -10    3.61    0.33
  -1   3 -10    3.19    0.33
  -1   3 -10    3.48    0.32
  -1   3 -10    3.67    0.29
  -1   3 -10    3.33    0.28
   2  -4  10   -0.13    0.10
  -2   4 -10    0.00    0.09
  -2   4 -10    0.04    0.07
  -2   4 -10   -0.06    0.10
   3  -5  10    4.93    0.42
  -3   5 -10    4.94    0.45
  -3   5 -10    4.45    0.48
   4  -6  10    0.70    0.17
  -4   6 -10    0.56    0.24
  -4   6 -10    0.82    0.19
   4  -1 -10   -0.09    0.14
  -3   0  10    0.11    0.10
  -3   0  10    0.01    0.10
   3   0 -10    0.01    0.13
  -2  -1  10    0.01    0.07
  -2  -1  10    0.12    0.09
   2   1 -10   -0.01    0.12
  -1  -2  10   29.10    2.18
  -1  -2  10   30.59    2.18
  -1  -2  10   32.89    2.18
  -1  -2  10   32.91    2.16
  -1  -2  10   32.95    2.16
   1   2 -10   27.86    2.19
   1   2 -10   30.20    2.17
   0  -3  10    0.02    0.09
   0  -3  10   -0.06    0.09
   0  -3  10   -0.02    0.07
   0   3 -10    0.04    0.11
   0   3 -10    0.00    0.08
   1  -4  10    0.02    0.10
   1  -4  10    0.07    0.08
  -1   4 -10    0.10    0.06
  -1   4 -10    0.13    0.10
  -1   4 -10    0.05    0.07
  -1   4 -10    0.04    0.08
  -1   4 -10    0.03    0.08
   2  -5  10    7.99    0.61
  -2   5 -10    7.72    0.62
  -2   5 -10    8.24    0.62
  -2   5 -10    7.19    0.57
   3  -6  10    0.13    0.13
  -3   6 -10   -0.02    0.14
  -3   6 -10    0.22    0.13
   4  -7  10    1.71    0.24
  -4   7 -10    1.81    0.34
  -4   7 -10    1.62    0.26
   4   0 -10    0.56    0.18
  -3  -1  10    9.51    0.72
   3   1 -10    9.02    0.73
  -2  -2  10    3.01    0.25
  -2  -2  10    2.24    0.27
   2   2 -10    2.99    0.32
  -1  -3  10    3.49    0.33
  -1  -3  10    3.66    0.29
  -1  -3  10    3.80    0.29
  -1  -3  10    2.89    0.32
  -1  -3  10    3.62    0.32
   1   3 -10    3.71    0.36
   1   3 -10    3.96    0.32
   0  -4  10    0.46    0.13
   0  -4  10    0.61    0.11
   0  -4  10    0.39    0.13
   0  -4  10    0.59    0.11
   0   4 -10    0.53    0.11
   0   4 -10    0.46    0.15
   1  -5  10    3.66    0.34
   1  -5  10    4.65    0.38
   1  -5  10    4.08    0.49
  -1   5 -10    4.30    0.37
  -1   5 -10    4.08    0.33
  -1   5 -10    4.66    0.38
  -1   5 -10    4.80    0.34
  -1   5 -10    3.82    0.37
   2  -6  10    0.13    0.13
  -2   6 -10    0.17    0.13
  -2   6 -10    0.21    0.09
  -2   6 -10    0.10    0.10
   3  -7  10    0.27    0.14
  -3   7 -10    0.29    0.14
  -3   7 -10    0.11    0.16
   4  -8  10    0.26    0.15
  -4   8 -10    0.38    0.23
  -4   8 -10    0.67    0.19
  -4  -1  10    1.64    0.22
   4   1 -10    1.45    0.23
  -3  -2  10    0.96    0.16
   3   2 -10    0.74    0.18
  -2  -3  10    0.04    0.09
  -2  -3  10   -0.03    0.09
   2   3 -10    0.08    0.12
  -1  -4  10    0.09    0.09
  -1  -4  10   -0.01    0.07
  -1  -4  10   -0.11    0.07
  -1  -4  10    0.07    0.08
  -1  -4  10    0.07    0.10
   1   4 -10    0.03    0.09
   1   4 -10    0.07    0.12
   0  -5  10   -0.01    0.11
   0  -5  10   -0.02    0.10
   0  -5  10   -0.03    0.07
   0  -5  10    0.09    0.08
   0   5 -10    0.02    0.09
   0   5 -10   -0.01    0.11
   1  -6  10    1.52    0.17
   1  -6  10    1.20    0.19
   1  -6  10    1.64    0.22
  -1   6 -10    1.36    0.16
  -1   6 -10    1.50    0.19
  -1   6 -10    1.43    0.16
  -1   6 -10    1.21    0.18
  -1   6 -10    1.28    0.19
   2  -7  10    4.55    0.40
  -2   7 -10    3.49    0.39
  -2   7 -10    4.41    0.35
   3  -8  10    0.01    0.13
  -3   8 -10    0.10    0.15
  -3   8 -10    0.04    0.16
   4  -9  10    1.52    0.24
  -4   9 -10    1.97    0.36
  -4  -2  10    3.42    0.36
   4   2 -10    3.03    0.37
  -3  -3  10    5.42    0.47
   3   3 -10    5.30    0.48
  -2  -4  10   -0.05    0.08
  -2  -4  10   -0.04    0.09
  -2  -4  10   -0.05    0.09
   2   4 -10   -0.13    0.13
  -1  -5  10    4.89    0.40
  -1  -5  10    5.20    0.38
  -1  -5  10    4.67    0.37
  -1  -5  10    4.26    0.40
  -1  -5  10    4.25    0.41
   1   5 -10    4.74    0.39
   1   5 -10    4.41    0.43
   0  -6  10   -0.07    0.11
   0  -6  10    0.10    0.12
   0  -6  10    0.00    0.07
   0  -6  10    0.01    0.09
   0   6 -10   -0.01    0.09
   0   6 -10   -0.17    0.11
   1  -7  10    1.45    0.21
   1  -7  10    1.49    0.18
   1  -7  10    1.54    0.23
  -1   7 -10    1.37    0.20
  -1   7 -10    1.10    0.18
  -1   7 -10    1.65    0.17
  -1   7 -10    1.22    0.15
  -1   7 -10    1.30    0.20
   2  -8  10    0.45    0.15
  -2   8 -10    0.27    0.10
  -2   8 -10    0.43    0.15
   3  -9  10    0.56    0.18
  -3   9 -10    0.53    0.20
  -3   9 -10    0.62    0.19
   4 -10  10   -0.05    0.15
  -4  10 -10    0.17    0.21
  -5  -2  10    0.25    0.15
  -4  -3  10    1.40    0.23
   4   3 -10    1.55    0.24
  -3  -4  10    4.99    0.47
   3   4 -10    5.16    0.47
  -2  -5  10    7.92    0.66
  -2  -5  10    7.37    0.62
  -2  -5  10    9.35    0.65
   2   5 -10    8.94    0.69
  -1  -6  10    1.45    0.16
  -1  -6  10    1.41    0.20
  -1  -6  10    1.45    0.17
  -1  -6  10    1.01    0.16
  -1  -6  10    1.62    0.20
   1   6 -10    1.34    0.23
   1   6 -10    1.41    0.19
   0  -7  10    0.09    0.14
   0  -7  10   -0.01    0.12
   0  -7  10   -0.05    0.11
   0  -7  10    0.10    0.09
   0   7 -10    0.03    0.09
   0   7 -10   -0.07    0.12
   1  -8  10    1.00    0.19
   1  -8  10    1.37    0.18
  -1   8 -10    1.26    0.20
  -1   8 -10    1.27    0.16
  -1   8 -10    1.30    0.14
  -1   8 -10    1.15    0.20
  -1   8 -10    1.12    0.18
   2  -9  10    8.05    0.69
  -2   9 -10    9.13    0.67
  -2   9 -10    8.99    0.72
   3 -10  10    0.31    0.17
  -3  10 -10    0.63    0.20
   4 -11  10    2.28    0.32
  -4  11 -10    2.03    0.38
  -4  -4  10    0.45    0.17
   4   4 -10    0.47    0.19
  -3  -5  10    5.28    0.50
   3   5 -10    5.76    0.51
  -2  -6  10    0.09    0.12
  -2  -6  10    0.09    0.10
  -2  -6  10    0.12    0.12
   2   6 -10   -0.08    0.14
  -1  -7  10    1.41    0.18
  -1  -7  10    1.48    0.20
  -1  -7  10    1.33    0.23
  -1  -7  10    1.42    0.17
  -1  -7  10    1.59    0.20
   1   7 -10    1.50    0.19
   1   7 -10    1.65    0.26
   0  -8  10   15.00    1.08
   0  -8  10   14.27    1.03
   0  -8  10   12.15    1.04
   0   8 -10   15.03    1.03
   0   8 -10   14.11    1.07
   1  -9  10   23.11    1.69
   1  -9  10   22.47    1.72
  -1   9 -10   21.61    1.67
  -1   9 -10   26.08    1.72
  -1   9 -10   24.22    1.68
  -1   9 -10   25.53    1.72
   2 -10  10    0.75    0.19
  -2  10 -10    1.13    0.18
   3 -11  10    0.09    0.15
  -3  11 -10   -0.06    0.15
  -4  -5  10    5.69    0.52
   4   5 -10    5.10    0.52
  -3  -6  10    0.04    0.12
   3   6 -10   -0.03    0.14
  -2  -7  10    4.25    0.44
  -2  -7  10    4.56    0.44
  -2  -7  10    4.80    0.42
   2   7 -10    5.13    0.48
  -1  -8  10    1.55    0.21
  -1  -8  10    1.69    0.24
  -1  -8  10    1.07    0.17
  -1  -8  10    1.08    0.17
  -1  -8  10    0.94    0.15
   1   8 -10    1.65    0.20
   1   8 -10    0.98    0.21
   0  -9  10   -0.01    0.10
   0  -9  10    0.01    0.12
   0  -9  10    0.13    0.14
   0   9 -10    0.10    0.11
   0   9 -10    0.10    0.13
   1 -10  10    1.86    0.22
   1 -10  10    1.64    0.24
  -1  10 -10    1.94    0.21
  -1  10 -10    1.89    0.26
  -1  10 -10    1.58    0.18
  -1  10 -10    2.08    0.26
   2 -11  10    0.41    0.18
  -2  11 -10    1.08    0.18
   3 -12  10    0.00    0.14
  -3  12 -10    0.10    0.18
  -4  -6  10    0.65    0.19
   4   6 -10    0.60    0.21
  -3  -7  10    0.29    0.15
   3   7 -10    0.01    0.16
  -2  -8  10    0.37    0.14
  -2  -8  10    0.41    0.16
   2   8 -10    0.28    0.16
  -1  -9  10   25.27    1.92
  -1  -9  10   28.33    1.97
  -1  -9  10   28.26    1.97
  -1  -9  10   27.93    1.98
   1   9 -10   30.74    2.00
   1   9 -10   23.91    1.94
   0 -10  10  223.13   15.41
   0 -10  10  236.44   15.43
   0 -10  10  218.51   15.38
   0  10 -10  225.35   15.42
   0  10 -10  210.17   15.38
   1 -11  10    4.79    0.46
  -1  11 -10    4.80    0.46
  -1  11 -10    4.57    0.39
   2 -12  10    0.76    0.20
  -2  12 -10    1.54    0.22
   3 -13  10    0.62    0.22
  -3  13 -10    0.69    0.25
  -4  -7  10    1.79    0.29
   4   7 -10    1.60    0.30
  -3  -8  10    0.26    0.15
   3   8 -10    0.03    0.16
  -2  -9  10    9.26    0.76
  -2  -9  10    9.62    0.77
   2   9 -10    9.85    0.80
  -1 -10  10    1.82    0.23
  -1 -10  10    2.25    0.33
  -1 -10  10    2.43    0.29
  -1 -10  10    1.71    0.29
   1  10 -10    2.07    0.31
   1  10 -10    2.01    0.25
   0 -11  10    0.01    0.12
   0 -11  10   -0.01    0.15
   0 -11  10    0.02    0.14
   0  11 -10   -0.20    0.15
   0  11 -10    0.04    0.12
   1 -12  10    0.18    0.16
  -1  12 -10    0.01    0.09
  -1  12 -10    0.19    0.14
   2 -13  10    1.61    0.27
   3 -14  10    2.28    0.36
  -3  14 -10    2.51    0.39
  -4  -8  10    0.36    0.19
   4   8 -10    0.21    0.20
  -3  -9  10    0.76    0.20
   3   9 -10    0.60    0.20
  -2 -10  10    1.04    0.23
  -2 -10  10    0.67    0.18
   2  10 -10    0.56    0.20
  -1 -11  10    5.46    0.51
  -1 -11  10    4.75    0.43
  -1 -11  10    6.30    0.57
  -1 -11  10    4.92    0.44
   1  11 -10    5.06    0.45
   1  11 -10    4.68    0.53
   0 -12  10    1.28    0.20
   0 -12  10    1.76    0.28
   0  12 -10    1.48    0.27
   0  12 -10    1.20    0.20
   1 -13  10    0.73    0.20
  -1  13 -10    1.06    0.16
  -1  13 -10    1.28    0.23
   2 -14  10    0.04    0.16
  -2  14 -10    0.41    0.15
  -2  14 -10    0.01    0.12
   3 -15  10    0.03    0.18
  -3  15 -10    0.43    0.23
  -4  -9  10    2.15    0.31
   4   9 -10    1.19    0.28
  -3 -10  10    0.50    0.19
   3  10 -10    0.54    0.21
  -2 -11  10    0.91    0.22
   2  11 -10    0.41    0.20
  -1 -12  10   -0.12    0.11
  -1 -12  10    0.13    0.13
  -1 -12  10    0.05    0.16
  -1 -12  10   -0.12    0.17
   1  12 -10   -0.07    0.17
   1  12 -10    0.08    0.13
   0 -13  10    0.28    0.17
   0 -13  10    0.21    0.14
   0  13 -10    0.08    0.11
   0  13 -10    0.26    0.16
   1 -14  10   -0.10    0.15
  -1  14 -10    0.19    0.10
   2 -15  10    1.62    0.31
  -2  15 -10    2.50    0.31
  -2  15 -10    2.19    0.30
  -4 -10  10   -0.06    0.17
   4  10 -10    0.40    0.22
  -3 -11  10    0.03    0.14
   3  11 -10    0.17    0.20
   2  12 -10    0.92    0.23
  -1 -13  10    1.06    0.20
  -1 -13  10    1.04    0.25
  -1 -13  10    2.03    0.33
   1  13 -10    0.95    0.20
   1  13 -10    0.84    0.25
   0 -14  10    0.34    0.20
   0 -14  10    0.52    0.15
   0  14 -10    0.51    0.16
   0  14 -10    0.73    0.23
   1 -15  10    1.25    0.27
  -1  15 -10    0.88    0.16
   2 -16  10    0.90    0.26
  -2  16 -10    0.79    0.21
  -4 -11  10    2.63    0.40
   4  11 -10    2.09    0.36
   3  12 -10    0.14    0.19
   2  13 -10    1.81    0.31
  -1 -14  10    0.32    0.20
  -1 -14  10   -0.13    0.13
  -1 -14  10    0.25    0.24
   1  14 -10    0.17    0.14
   1  14 -10   -0.04    0.19
   0 -15  10   -0.02    0.14
   0 -15  10   -0.17    0.17
   0  15 -10    0.14    0.19
   0  15 -10    0.12    0.14
   1 -16  10   -0.20    0.16
  -1  16 -10    0.14    0.11
   2 -17  10   -0.01    0.20
  -2  17 -10    0.24    0.17
   3  13 -10    0.54    0.23
   2  14 -10   -0.08    0.19
  -1 -15  10    1.30    0.27
  -1 -15  10    1.66    0.34
  -1 -15  10    0.81    0.19
   1  15 -10    1.08    0.28
   1  15 -10    0.71    0.19
   0 -16  10    0.08    0.16
   0 -16  10    0.55    0.18
   0 -16  10    0.18    0.21
   0  16 -10    0.03    0.19
   0  16 -10    0.37    0.16
   1 -17  10    8.05    0.73
  -1  17 -10    7.10    0.59
   2 -18  10   -0.32    0.17
  -2  18 -10    0.15    0.17
   3  14 -10    2.31    0.38
  -2 -15  10    0.94    0.16
   2  15 -10    1.22    0.30
  -1 -16  10    0.17    0.19
  -1 -16  10    0.13    0.15
  -1 -16  10   -0.02    0.23
   1  16 -10   -0.04    0.20
   1  16 -10    0.16    0.16
   0 -17  10    0.03    0.16
   0 -17  10   -0.03    0.16
   0 -17  10    0.10    0.20
   0  17 -10    0.16    0.19
   0  17 -10    0.16    0.14
   1 -18  10    0.38    0.24
  -1  18 -10    0.93    0.16
   3  15 -10    0.19    0.22
   2  16 -10    0.73    0.26
  -1 -17  10    8.70    0.77
  -1 -17  10    6.70    0.66
   1  17 -10    9.18    0.81
   1  17 -10    8.00    0.70
   0 -18  10    7.41    0.77
   0 -18  10    7.81    0.72
   0  18 -10    8.35    0.69
   0  18 -10    9.26    0.79
   1 -19  10    0.38    0.25
  -1  19 -10    0.36    0.13
  -2 -17  10   -0.03    0.12
   2  17 -10    0.21    0.24
  -1 -18  10    0.44    0.19
   1  18 -10    0.60    0.26
   1  18 -10    0.83    0.22
   0 -19  10   -0.11    0.18
   0 -19  10    0.15    0.23
   0  19 -10    0.05    0.14
  -2 -18  10   -0.14    0.12
   2  18 -10    0.03    0.22
  -1 -19  10    0.01    0.17
   1  19 -10    0.36    0.24
   1  19 -10    0.57    0.20
   0  20  11    0.25    0.14
   0 -20 -11    0.13    0.28
   0 -20 -11   -0.20    0.20
   1  19  11    0.87    0.20
  -1 -19 -11    0.30    0.19
   2  18  11    1.08    0.30
  -2 -18 -11    0.34    0.16
   0  19  11    4.33    0.46
   0 -19 -11    6.10    0.65
   0 -19 -11    5.43    0.57
   1  18  11    0.02    0.14
  -1 -18 -11   -0.27    0.16
  -1 -18 -11    0.03    0.32
  -2 -17 -11    0.26    0.15
   3  16  11    0.32    0.23
  -1  19  11    0.78    0.24
   1 -19 -11    0.41    0.27
   0  18  11    0.22    0.19
   0  18  11    0.07    0.13
   0 -18 -11    0.08    0.23
   0 -18 -11   -0.37    0.18
   1  17  11    0.80    0.20
  -1 -17 -11    0.69    0.21
  -1 -17 -11    0.86    0.26
  -2 -16 -11    0.25    0.14
   3  15  11    2.86    0.41
  -1  18  11    0.10    0.10
  -1  18  11    0.00    0.16
   1 -18 -11   -0.34    0.21
   0  17  11    0.01    0.16
   0  17  11    0.12    0.13
   0 -17 -11   -0.09    0.20
   0 -17 -11    0.00    0.21
   1  16  11    0.25    0.15
  -1 -16 -11    0.04    0.15
  -1 -16 -11    0.12    0.19
   2  15  11   11.13    0.91
  -2 -15 -11    9.66    0.77
   3  14  11    0.30    0.22
  -2  18  11    1.08    0.27
  -2  18  11    1.11    0.20
   2 -18 -11    0.68    0.29
  -1  17  11    1.04    0.24
  -1  17  11    0.69    0.14
  -1  17  11    0.97    0.25
   1 -17 -11    0.76    0.27
   0  16  11    0.04    0.13
   0  16  11    0.05    0.16
   0  16  11    0.37    0.21
   0 -16 -11    0.07    0.20
   0 -16 -11    0.00    0.18
   1  15  11    2.60    0.32
  -1 -15 -11    2.00    0.28
  -1 -15 -11    2.38    0.36
   2  14  11   17.83    1.21
  -2 -14 -11   13.19    1.08
   3  13  11    1.04    0.27
   4  12  11   -0.28    0.21
   2 -17 -11    0.50    0.27
  -1  16  11    0.44    0.17
  -1  16  11    0.24    0.10
  -1  16  11    0.16    0.15
   1 -16 -11    0.08    0.22
   0  15  11    1.21    0.29
   0  15  11    1.42    0.29
   0  15  11    1.10    0.19
   0  15  11    0.62    0.20
   0 -15 -11    0.73    0.25
   0 -15 -11    0.51    0.21
   1  14  11   12.18    0.94
  -1 -14 -11   11.03    0.92
  -1 -14 -11   13.47    1.01
   2  13  11    0.74    0.22
   3  12  11    0.04    0.18
  -4 -11 -11    0.07    0.26
  -2  16  11    0.32    0.13
   2 -16 -11    0.13    0.21
  -1  15  11    2.14    0.27
  -1  15  11    3.74    0.36
  -1  15  11    3.02    0.36
   1 -15 -11    2.96    0.41
   0  14  11    0.04    0.12
   0  14  11    0.00    0.16
   0  14  11    0.12    0.17
   0  14  11    0.15    0.14
   0 -14 -11   -0.33    0.16
   0 -14 -11    0.08    0.18
   1  13  11    0.44    0.16
  -1 -13 -11    0.65    0.21
  -1 -13 -11    0.83    0.19
   2  12  11    0.21    0.18
  -2 -12 -11    0.06    0.11
   3  11  11    1.21    0.27
  -3 -11 -11    1.51    0.28
  -4 -10 -11    0.52    0.21
  -3  16  11    0.58    0.25
   3 -16 -11    0.15    0.26
  -2  15  11   12.62    1.02
  -2  15  11   12.21    0.94
  -2  15  11   12.45    0.95
   2 -15 -11   12.68    1.06
  -1  14  11   13.20    0.94
  -1  14  11   10.89    0.88
  -1  14  11   13.11    0.95
   1 -14 -11   11.01    0.98
   0  13  11    0.07    0.12
   0  13  11   -0.04    0.11
   0  13  11   -0.09    0.14
   0  13  11    0.05    0.16
   0 -13 -11   -0.05    0.18
   0 -13 -11    0.22    0.17
   1  12  11    3.13    0.33
  -1 -12 -11    2.67    0.31
  -1 -12 -11    3.21    0.39
   2  11  11   -0.12    0.16
   3  10  11    0.04    0.16
  -3 -10 -11   -0.11    0.13
  -4  -9 -11   -0.08    0.16
  -3  15  11    2.87    0.42
   3 -15 -11    2.14    0.39
  -2  14  11   19.56    1.35
  -2  14  11   20.73    1.43
  -2  14  11   18.19    1.34
   2 -14 -11   15.09    1.40
  -1  13  11    0.76    0.19
  -1  13  11    0.70    0.20
  -1  13  11    0.65    0.13
  -1  13  11    0.68    0.19
   1 -13 -11    0.52    0.20
   0  12  11    0.34    0.16
   0 -12 -11    0.43    0.18
   0 -12 -11    0.31    0.15
   1  11  11    2.61    0.28
  -1 -11 -11    2.19    0.26
  -1 -11 -11    2.20    0.31
   2  10  11   -0.01    0.15
  -2 -10 -11   -0.03    0.13
   3   9  11    2.11    0.32
  -3  -9 -11    2.35    0.30
  -4  -8 -11    0.21    0.18
  -3  14  11    0.01    0.21
   3 -14 -11    0.44    0.24
  -2  13  11    0.47    0.14
  -2  13  11    0.77    0.16
  -2  13  11    0.87    0.24
   2 -13 -11    0.80    0.22
  -1  12  11    2.63    0.31
  -1  12  11    2.63    0.27
  -1  12  11    4.23    0.35
  -1  12  11    3.21    0.34
   1 -12 -11    2.43    0.36
   0  11  11    3.17    0.36
   0  11  11    2.39    0.26
   0  11  11    2.51    0.29
   0  11  11    2.73    0.31
   0 -11 -11    2.54    0.33
   0 -11 -11    3.31    0.32
   1  10  11    2.99    0.30
  -1 -10 -11    2.70    0.34
  -1 -10 -11    2.71    0.30
  -1 -10 -11    2.56    0.35
  -2  -9 -11   -0.11    0.13
  -3  -8 -11    1.54    0.26
   4   7  11    0.11    0.15
  -4  -7 -11   -0.22    0.14
  -3  13  11    1.46    0.32
   3 -13 -11    1.08    0.28
  -2  12  11   -0.07    0.09
  -2  12  11    0.06    0.10
  -2  12  11   -0.03    0.16
   2 -12 -11    0.06    0.17
  -1  11  11    2.38    0.26
  -1  11  11    2.66    0.30
  -1  11  11    2.77    0.32
  -1  11  11    1.86    0.23
   1 -11 -11    2.17    0.31
   0  10  11   -0.07    0.11
   0  10  11   -0.07    0.13
   0  10  11    0.24    0.09
   0  10  11   -0.08    0.11
   0 -10 -11    0.00    0.14
   0 -10 -11   -0.02    0.16
   1   9  11    0.04    0.14
   1   9  11    0.07    0.11
  -1  -9 -11    0.12    0.14
  -1  -9 -11    0.03    0.11
  -1  -9 -11    0.04    0.11
  -2  -8 -11    3.76    0.41
  -3  -7 -11    0.38    0.18
   4   6  11    2.68    0.32
  -4  -6 -11    2.20    0.31
  -3  12  11    0.06    0.21
   3 -12 -11    0.10    0.19
  -2  11  11    0.09    0.10
  -2  11  11   -0.03    0.16
  -2  11  11   -0.02    0.10
   2 -11 -11    0.11    0.17
  -1  10  11    2.49    0.25
  -1  10  11    2.77    0.31
  -1  10  11    2.53    0.26
  -1  10  11    2.97    0.31
  -1  10  11    2.63    0.31
  -1  10  11    2.75    0.28
   1 -10 -11    2.77    0.30
   1 -10 -11    3.19    0.36
   0   9  11    0.07    0.08
   0   9  11    0.12    0.13
   0   9  11    0.14    0.13
   0   9  11    0.08    0.11
   0  -9 -11    0.13    0.13
   0  -9 -11    0.24    0.17
   1   8  11    0.14    0.14
   1   8  11    0.20    0.14
   1   8  11    0.31    0.12
  -1  -8 -11    0.23    0.15
  -1  -8 -11    0.21    0.11
  -1  -8 -11    0.21    0.11
  -1  -8 -11    0.14    0.12
  -2  -7 -11    3.20    0.36
  -2  -7 -11    3.31    0.34
  -3  -6 -11    9.07    0.75
   4   5  11    3.56    0.40
  -4  -5 -11    4.69    0.45
  -4  12  11   -0.22    0.22
   4 -12 -11   -0.11    0.21
  -3  11  11    1.61    0.33
   3 -11 -11    1.50    0.28
  -2  10  11    0.05    0.18
  -2  10  11   -0.03    0.08
  -2  10  11    0.10    0.09
   2 -10 -11   -0.05    0.15
  -1   9  11   -0.04    0.10
  -1   9  11    0.06    0.08
  -1   9  11    0.08    0.11
  -1   9  11    0.17    0.13
  -1   9  11   -0.01    0.09
  -1   9  11   -0.15    0.10
   1  -9 -11    0.11    0.15
   1  -9 -11   -0.01    0.13
   0   8  11   -0.02    0.10
   0   8  11   -0.01    0.07
   0   8  11    0.02    0.10
   0   8  11   -0.03    0.12
   0  -8 -11    0.03    0.12
   0  -8 -11   -0.07    0.13
   1   7  11    6.97    0.53
   1   7  11    6.51    0.58
   1   7  11    7.11    0.56
  -1  -7 -11    6.77    0.52
  -1  -7 -11    6.81    0.53
  -1  -7 -11    6.93    0.57
  -1  -7 -11    6.72    0.57
   2   6  11    0.10    0.14
  -2  -6 -11    0.10    0.12
  -2  -6 -11   -0.10    0.09
   3   5  11    1.57    0.23
  -3  -5 -11    1.39    0.23
   4   4  11    5.85    0.52
  -4  -4 -11    5.95    0.56
  -4  11  11   -0.17    0.23
   4 -11 -11   -0.05    0.20
  -3  10  11    0.13    0.21
   3 -10 -11   -0.37    0.16
  -2   9  11    0.00    0.09
  -2   9  11    0.40    0.17
  -2   9  11    0.12    0.09
  -2   9  11    0.14    0.13
   2  -9 -11   -0.02    0.13
  -1   8  11    0.24    0.12
  -1   8  11    0.33    0.13
  -1   8  11    0.26    0.11
  -1   8  11    0.17    0.13
  -1   8  11    0.25    0.10
  -1   8  11    0.21    0.08
   1  -8 -11    0.38    0.16
   1  -8 -11    0.19    0.13
   0   7  11    0.15    0.11
   0   7  11    0.23    0.12
   0   7  11    0.12    0.07
   0   7  11    0.23    0.10
   0  -7 -11    0.27    0.12
   0  -7 -11    0.05    0.14
   1   6  11   16.58    1.32
   1   6  11   19.22    1.31
   1   6  11   19.74    1.28
  -1  -6 -11   17.94    1.28
  -1  -6 -11   17.08    1.32
  -1  -6 -11   18.18    1.27
  -1  -6 -11   18.26    1.31
  -1  -6 -11   16.03    1.30
   2   5  11   -0.08    0.12
  -2  -5 -11   -0.12    0.12
  -2  -5 -11   -0.07    0.08
   3   4  11    1.04    0.19
  -3  -4 -11    1.10    0.20
   4   3  11    0.00    0.14
  -4  -3 -11    0.09    0.15
  -4  10  11    0.53    0.28
   4 -10 -11    0.09    0.21
  -3   9  11    1.96    0.36
  -3   9  11    1.91    0.28
   3  -9 -11    2.53    0.32
  -2   8  11    3.72    0.33
  -2   8  11    3.60    0.40
  -2   8  11    4.08    0.43
  -2   8  11    3.95    0.32
   2  -8 -11    3.83    0.41
  -1   7  11    6.26    0.50
  -1   7  11    5.97    0.47
  -1   7  11    6.77    0.49
  -1   7  11    6.12    0.53
  -1   7  11    6.82    0.53
  -1   7  11    6.24    0.47
  -1   7  11    5.75    0.52
   1  -7 -11    6.73    0.56
   1  -7 -11    6.89    0.51
   0   6  11    0.08    0.06
   0   6  11   -0.09    0.10
   0   6  11    0.20    0.10
   0   6  11    0.06    0.10
   0  -6 -11    0.11    0.13
   0  -6 -11   -0.19    0.13
   0  -6 -11    0.03    0.11
   1   5  11    0.13    0.12
   1   5  11    0.05    0.09
   1   5  11    0.15    0.11
  -1  -5 -11    0.13    0.09
  -1  -5 -11    0.14    0.12
  -1  -5 -11    0.23    0.10
  -1  -5 -11   -0.10    0.11
  -1  -5 -11    0.04    0.08
   2   4  11    0.54    0.16
  -2  -4 -11    0.40    0.14
  -2  -4 -11    0.49    0.11
   3   3  11    0.36    0.15
  -3  -3 -11    0.36    0.14
   4   2  11    1.92    0.25
  -4  -2 -11    1.97    0.27
  -4   9  11   -0.28    0.23
  -4   9  11   -0.19    0.14
   4  -9 -11    0.09    0.20
  -3   8  11    1.66    0.26
  -3   8  11    2.43    0.38
   3  -8 -11    2.18    0.31
  -2   7  11    3.10    0.34
  -2   7  11    3.20    0.28
  -2   7  11    3.19    0.28
  -2   7  11    3.49    0.39
   2  -7 -11    2.94    0.35
  -1   6  11   19.35    1.25
  -1   6  11   18.26    1.25
  -1   6  11   15.70    1.23
  -1   6  11   17.41    1.20
  -1   6  11   17.06    1.20
  -1   6  11   17.70    1.22
   1  -6 -11   15.96    1.26
   1  -6 -11   14.90    1.21
   0   5  11    4.54    0.41
   0   5  11    5.10    0.39
   0   5  11    4.83    0.41
   0  -5 -11    4.81    0.41
   0  -5 -11    4.46    0.44
   0  -5 -11    4.97    0.40
   1   4  11   -0.02    0.08
   1   4  11   -0.08    0.09
   1   4  11    0.02    0.11
  -1  -4 -11   -0.02    0.11
  -1  -4 -11    0.03    0.08
  -1  -4 -11   -0.14    0.09
  -1  -4 -11   -0.08    0.09
  -1  -4 -11    0.02    0.09
   2   3  11    0.28    0.14
  -2  -3 -11    0.10    0.09
  -2  -3 -11    0.21    0.13
   3   2  11    2.86    0.33
  -3  -2 -11    2.95    0.32
   4   1  11    3.12    0.34
  -4  -1 -11    3.04    0.35
  -4   8  11    0.01    0.14
  -4   8  11    0.23    0.26
   4  -8 -11    0.23    0.20
  -3   7  11    0.42    0.15
  -3   7  11    0.87    0.26
   3  -7 -11    0.50    0.19
  -2   6  11    0.09    0.08
  -2   6  11   -0.06    0.11
  -2   6  11    0.10    0.08
  -2   6  11    0.13    0.16
   2  -6 -11   -0.13    0.14
  -1   5  11    0.08    0.09
  -1   5  11    0.13    0.11
  -1   5  11    0.07    0.09
  -1   5  11   -0.01    0.09
  -1   5  11    0.06    0.07
  -1   5  11    0.05    0.07
   1  -5 -11    0.10    0.10
   1  -5 -11    0.12    0.14
   0   4  11    0.06    0.09
   0   4  11    0.03    0.09
   0   4  11   -0.02    0.08
   0  -4 -11    0.05    0.09
   0  -4 -11    0.05    0.12
   0  -4 -11   -0.07    0.06
   1   3  11    0.16    0.12
   1   3  11    0.25    0.09
   1   3  11    0.29    0.11
  -1  -3 -11    0.33    0.12
  -1  -3 -11    0.27    0.08
  -1  -3 -11    0.14    0.11
  -1  -3 -11    0.32    0.10
  -1  -3 -11    0.10    0.11
   2   2  11    0.36    0.14
  -2  -2 -11    0.27    0.09
  -2  -2 -11    0.09    0.11
  -2  -2 -11    0.64    0.13
   3   1  11    0.05    0.13
  -3  -1 -11    0.44    0.17
  -3  -1 -11    0.00    0.12
   4   0  11    0.02    0.13
  -4   0 -11   -0.07    0.20
  -4   0 -11   -0.25    0.13
  -4   7  11   -0.25    0.13
  -4   7  11   -0.46    0.21
   4  -7 -11   -0.08    0.17
  -3   6  11    9.37    0.78
  -3   6  11    9.87    0.87
   3  -6 -11   10.46    0.80
  -2   5  11    0.02    0.07
  -2   5  11    0.16    0.16
  -2   5  11    0.10    0.11
   2  -5 -11   -0.15    0.14
  -1   4  11    0.01    0.07
  -1   4  11    0.01    0.08
  -1   4  11    0.01    0.10
  -1   4  11    0.00    0.08
  -1   4  11   -0.01    0.07
  -1   4  11    0.07    0.09
   1  -4 -11   -0.15    0.09
   1  -4 -11    0.14    0.13
   0   3  11    9.07    0.75
   0   3  11   10.73    0.74
   0   3  11   10.63    0.72
   0  -3 -11   10.15    0.75
   0  -3 -11    9.51    0.73
   0  -3 -11    9.13    0.76
   1   2  11    6.48    0.46
   1   2  11    6.16    0.49
   1   2  11    5.42    0.49
  -1  -2 -11    6.10    0.45
  -1  -2 -11    6.32    0.46
  -1  -2 -11    5.84    0.49
  -1  -2 -11    5.72    0.49
  -1  -2 -11    5.25    0.48
   2   1  11    3.79    0.35
  -2  -1 -11    3.52    0.32
  -2  -1 -11    3.18    0.34
   3   0  11    1.32    0.20
  -3   0 -11    1.50    0.26
  -3   0 -11    1.20    0.20
   4  -1  11    4.45    0.43
  -4   1 -11    4.50    0.54
  -4   1 -11    6.07    0.49
  -4   6  11    2.23    0.44
  -4   6  11    2.85    0.31
   4  -6 -11    2.81    0.34
  -3   5  11    1.33    0.31
  -3   5  11    2.10    0.25
   3  -5 -11    1.62    0.25
  -2   4  11    0.36    0.13
  -2   4  11    0.69    0.10
  -2   4  11    0.48    0.19
   2  -4 -11    0.66    0.18
  -1   3  11    0.22    0.09
  -1   3  11    0.30    0.08
  -1   3  11    0.26    0.08
  -1   3  11    0.00    0.09
  -1   3  11    0.18    0.09
   1  -3 -11    0.31    0.14
   1  -3 -11    0.34    0.11
   0   2  11   -0.03    0.07
   0   2  11   -0.02    0.10
   0   2  11   -0.03    0.08
   0  -2 -11    0.04    0.08
   0  -2 -11    0.02    0.12
   0  -2 -11   -0.02    0.09
   1   1  11   29.80    2.22
   1   1  11   26.75    2.20
   1   1  11   34.20    2.19
  -1  -1 -11   32.34    2.18
  -1  -1 -11   32.96    2.18
  -1  -1 -11   30.40    2.21
  -1  -1 -11   31.11    2.21
  -1  -1 -11   30.96    2.17
  -1  -1 -11   32.58    2.21
   2   0  11    1.04    0.18
  -2   0 -11    1.15    0.17
  -2   0 -11    1.05    0.16
   3  -1  11   11.42    0.87
  -3   1 -11   11.01    0.91
  -3   1 -11   12.34    0.89
   4  -2  11   21.06    1.68
  -4   2 -11   23.82    1.71
  -4   2 -11   26.52    1.79
  -4   5  11    4.25    0.41
   4  -5 -11    4.02    0.43
  -3   4  11    0.85    0.17
  -3   4  11    0.94    0.29
   3  -4 -11    1.01    0.20
  -2   3  11    0.21    0.11
  -2   3  11    0.34    0.18
  -2   3  11    0.17    0.07
   2  -3 -11    0.24    0.14
  -1   2  11    5.53    0.47
  -1   2  11    6.16    0.46
  -1   2  11    5.96    0.43
  -1   2  11    6.47    0.49
  -1   2  11    6.13    0.44
   1  -2 -11    5.16    0.45
   1  -2 -11    5.53    0.50
   0   1  11    0.16    0.10
   0   1  11    0.32    0.11
   0   1  11    0.27    0.09
   0  -1 -11    0.16    0.08
   0  -1 -11    0.39    0.11
   0  -1 -11    0.21    0.12
   1   0  11    0.01    0.11
   1   0  11   -0.01    0.09
   1   0  11   -0.07    0.08
  -1   0 -11   -0.05    0.08
  -1   0 -11    0.00    0.09
  -1   0 -11    0.07    0.07
  -1   0 -11    0.14    0.08
  -1   0 -11    0.03    0.09
   2  -1  11    0.00    0.12
  -2   1 -11    0.09    0.08
  -2   1 -11    0.15    0.11
  -2   1 -11   -0.04    0.10
   3  -2  11   24.95    1.76
  -3   2 -11   24.36    1.80
  -3   2 -11   24.48    1.77
   4  -3  11    8.30    0.68
  -4   3 -11    9.95    0.72
  -4   3 -11    8.84    0.79
  -4   3 -11    7.80    0.71
  -4   4  11    5.68    0.52
   4  -4 -11    6.23    0.54
  -3   3  11    0.41    0.13
   3  -3 -11    0.62    0.17
  -2   2  11    0.40    0.13
   2  -2 -11    0.53    0.16
  -1   1  11   30.75    2.25
  -1   1  11   33.48    2.29
  -1   1  11   31.79    2.28
  -1   1  11   32.38    2.25
  -1   1  11   31.63    2.27
   1  -1 -11   33.53    2.30
   1  -1 -11   33.37    2.27
   0   0  11    0.05    0.09
   0   0  11   -0.09    0.09
   0   0  11   -0.02    0.08
   0   0 -11   -0.06    0.08
   0   0 -11   -0.14    0.11
   0   0 -11   -0.10    0.07
   1  -1  11    3.97    0.37
   1  -1  11    4.41    0.40
   1  -1  11    4.46    0.34
  -1   1 -11    4.29    0.34
  -1   1 -11    4.03    0.33
  -1   1 -11    3.88    0.37
  -1   1 -11    4.66    0.38
  -1   1 -11    4.41    0.37
   2  -2  11    9.66    0.70
  -2   2 -11    8.24    0.69
  -2   2 -11    9.21    0.67
   3  -3  11    5.31    0.44
  -3   3 -11    4.55    0.49
   4  -4  11    2.12    0.27
  -4   4 -11    2.51    0.38
  -4   4 -11    2.71    0.30
  -4   3  11   -0.06    0.12
   4  -3 -11    0.13    0.16
  -3   2  11    3.28    0.35
   3  -2 -11    3.49    0.38
  -2   1  11    4.04    0.31
  -2   1  11    3.45    0.37
   2  -1 -11    4.15    0.39
  -1   0  11   -0.01    0.07
  -1   0  11   -0.04    0.07
  -1   0  11   -0.03    0.07
  -1   0  11   -0.06    0.08
  -1   0  11   -0.03    0.09
   1   0 -11    0.01    0.09
   1   0 -11   -0.11    0.10
   0  -1  11    2.13    0.24
   0  -1  11    2.42    0.25
   0  -1  11    2.22    0.21
   0   1 -11    2.13    0.23
   0   1 -11    2.12    0.23
   0   1 -11    1.67    0.23
   1  -2  11    0.18    0.12
   1  -2  11    0.03    0.10
   1  -2  11    0.20    0.09
  -1   2 -11    0.15    0.08
  -1   2 -11    0.05    0.09
  -1   2 -11    0.23    0.10
  -1   2 -11    0.06    0.06
  -1   2 -11    0.27    0.10
   2  -3  11    1.01    0.17
  -2   3 -11    1.06    0.14
  -2   3 -11    1.12    0.17
  -2   3 -11    1.01    0.17
   3  -4  11    0.08    0.13
  -3   4 -11    0.10    0.16
  -3   4 -11    0.08    0.13
   4  -5  11    0.81    0.18
  -4   5 -11    0.72    0.24
  -4   5 -11    0.97    0.20
  -4   2  11    2.64    0.29
   4  -2 -11    2.33    0.31
  -3   1  11    0.32    0.13
   3  -1 -11    0.22    0.16
  -2   0  11    1.04    0.17
  -2   0  11    1.19    0.14
   2   0 -11    1.12    0.19
  -1  -1  11    4.10    0.35
  -1  -1  11    3.90    0.36
  -1  -1  11    4.30    0.33
  -1  -1  11    4.13    0.32
   1   1 -11    3.92    0.35
   1   1 -11    4.49    0.40
   0  -2  11    0.00    0.07
   0  -2  11    0.05    0.09
   0  -2  11   -0.04    0.09
   0   2 -11    0.01    0.09
   0   2 -11   -0.05    0.07
   0   2 -11    0.01    0.11
   1  -3  11    3.51    0.29
   1  -3  11    3.22    0.32
   1  -3  11    3.26    0.34
  -1   3 -11    3.20    0.32
  -1   3 -11    3.32    0.28
  -1   3 -11    3.16    0.32
  -1   3 -11    3.15    0.31
  -1   3 -11    3.46    0.27
   2  -4  11   -0.09    0.11
  -2   4 -11    0.03    0.11
  -2   4 -11   -0.03    0.08
  -2   4 -11    0.08    0.11
   3  -5  11   -0.03    0.12
  -3   5 -11    0.16    0.16
  -3   5 -11    0.33    0.14
   4  -6  11    1.28    0.23
  -4   6 -11    1.88    0.27
  -4   6 -11    1.62    0.32
   4  -1 -11    3.09    0.37
   3   0 -11    1.32    0.23
  -2  -1  11    0.08    0.09
  -2  -1  11    0.08    0.08
   2   1 -11    0.17    0.14
  -1  -2  11    0.08    0.10
  -1  -2  11    0.12    0.08
  -1  -2  11    0.14    0.08
  -1  -2  11    0.08    0.08
  -1  -2  11    0.11    0.10
   1   2 -11    0.21    0.10
   1   2 -11    0.10    0.12
   0  -3  11   33.35    2.60
   0  -3  11   36.33    2.62
   0  -3  11   36.82    2.59
   0   3 -11   35.99    2.62
   0   3 -11   40.94    2.60
   0   3 -11   39.37    2.61
   1  -4  11    2.03    0.25
   1  -4  11    1.88    0.22
   1  -4  11    1.64    0.19
  -1   4 -11    1.79    0.22
  -1   4 -11    1.61    0.21
  -1   4 -11    1.64    0.18
  -1   4 -11    1.70    0.20
  -1   4 -11    2.02    0.20
   2  -5  11    0.54    0.15
  -2   5 -11    0.58    0.11
  -2   5 -11    0.60    0.15
  -2   5 -11    0.58    0.15
   3  -6  11    1.74    0.23
  -3   6 -11    1.23    0.25
  -3   6 -11    1.60    0.24
   4  -7  11    0.96    0.20
  -4   7 -11    1.17    0.22
  -4   7 -11    1.10    0.29
   4   0 -11   -0.02    0.15
  -3  -1  11   11.90    0.94
   3   1 -11   13.27    0.96
  -2  -2  11    9.35    0.71
  -2  -2  11    7.78    0.67
  -2  -2  11   10.52    0.68
   2   2 -11    9.68    0.73
  -1  -3  11    3.31    0.27
  -1  -3  11    3.65    0.28
  -1  -3  11    2.89    0.32
  -1  -3  11    3.23    0.30
  -1  -3  11    3.56    0.30
   1   3 -11    2.97    0.34
   1   3 -11    2.77    0.29
   0  -4  11   -0.05    0.10
   0  -4  11    0.06    0.08
   0  -4  11   -0.10    0.10
   0   4 -11   -0.01    0.12
   0   4 -11   -0.01    0.09
   1  -5  11    3.03    0.31
   1  -5  11    2.75    0.31
   1  -5  11    3.44    0.28
  -1   5 -11    2.82    0.30
  -1   5 -11    2.86    0.31
  -1   5 -11    2.93    0.25
  -1   5 -11    2.99    0.26
  -1   5 -11    2.78    0.30
   2  -6  11    2.08    0.25
  -2   6 -11    1.58    0.23
  -2   6 -11    1.74    0.21
  -2   6 -11    2.36    0.27
   3  -7  11    0.62    0.17
  -3   7 -11    0.49    0.19
  -3   7 -11    0.83    0.18
   4  -8  11    0.26    0.16
  -4   8 -11    0.03    0.19
  -4  -1  11    6.04    0.51
   4   1 -11    5.52    0.52
  -3  -2  11   27.11    1.96
   3   2 -11   27.78    1.97
  -2  -3  11    1.27    0.16
  -2  -3  11    0.75    0.13
  -2  -3  11    1.11    0.16
   2   3 -11    1.27    0.20
  -1  -4  11    1.71    0.22
  -1  -4  11    1.95    0.19
  -1  -4  11    1.94    0.20
  -1  -4  11    1.99    0.23
  -1  -4  11    1.75    0.23
   1   4 -11    2.08    0.27
   1   4 -11    2.22    0.23
   0  -5  11    0.03    0.11
   0  -5  11    0.02    0.08
   0  -5  11   -0.10    0.09
   0  -5  11   -0.03    0.07
   0   5 -11    0.02    0.12
   0   5 -11    0.07    0.09
   1  -6  11    0.70    0.14
   1  -6  11    0.55    0.15
   1  -6  11    0.60    0.16
  -1   6 -11    0.83    0.16
  -1   6 -11    0.55    0.15
  -1   6 -11    0.77    0.13
  -1   6 -11    0.72    0.11
  -1   6 -11    0.88    0.15
   2  -7  11    0.88    0.18
  -2   7 -11    0.64    0.15
  -2   7 -11    0.71    0.13
   3  -8  11    0.57    0.18
  -3   8 -11    0.73    0.19
  -3   8 -11    0.57    0.20
   4  -9  11    0.48    0.17
  -4   9 -11    0.51    0.25
  -4  -2  11   25.09    1.76
   4   2 -11   23.44    1.76
  -3  -3  11    4.78    0.47
   3   3 -11    5.87    0.49
  -2  -4  11   -0.02    0.10
  -2  -4  11    0.00    0.10
  -2  -4  11   -0.05    0.08
   2   4 -11    0.12    0.14
  -1  -5  11    3.05    0.34
  -1  -5  11    3.10    0.32
  -1  -5  11    3.87    0.30
  -1  -5  11    3.35    0.29
  -1  -5  11    3.66    0.34
   1   5 -11    2.84    0.35
   1   5 -11    3.61    0.32
   0  -6  11    0.01    0.11
   0  -6  11   -0.04    0.07
   0  -6  11   -0.04    0.08
   0  -6  11    0.03    0.13
   0   6 -11   -0.05    0.09
   0   6 -11    0.16    0.13
   1  -7  11   10.46    0.84
   1  -7  11   11.16    0.87
  -1   7 -11   12.10    0.87
  -1   7 -11   12.40    0.88
  -1   7 -11   10.95    0.83
  -1   7 -11   11.23    0.82
  -1   7 -11   11.96    0.87
   2  -8  11    0.55    0.16
  -2   8 -11    0.66    0.14
  -2   8 -11    0.39    0.15
   3  -9  11    1.45    0.24
  -3   9 -11    1.05    0.25
   4 -10  11    0.64    0.20
  -4  10 -11    1.24    0.30
  -4  -3  11    9.33    0.76
   4   3 -11    9.41    0.77
  -3  -4  11    0.13    0.13
   3   4 -11    0.04    0.15
  -2  -5  11    0.55    0.13
  -2  -5  11    0.42    0.13
  -2  -5  11    0.67    0.15
   2   5 -11    0.74    0.19
  -1  -6  11    0.72    0.16
  -1  -6  11    0.68    0.12
  -1  -6  11    0.99    0.19
  -1  -6  11    0.39    0.12
  -1  -6  11    0.55    0.13
   1   6 -11    0.81    0.15
   1   6 -11    0.73    0.18
   0  -7  11   32.75    2.35
   0  -7  11   34.30    2.34
   0  -7  11   31.89    2.31
   0   7 -11   34.53    2.32
   0   7 -11   30.78    2.35
   1  -8  11    1.93    0.25
   1  -8  11    1.59    0.20
  -1   8 -11    1.73    0.23
  -1   8 -11    1.53    0.22
  -1   8 -11    1.49    0.18
  -1   8 -11    1.36    0.16
   2  -9  11    0.28    0.15
  -2   9 -11    0.39    0.13
   3 -10  11    1.53    0.26
  -3  10 -11    1.52    0.29
   4 -11  11    2.86    0.39
  -4  11 -11    3.10    0.46
  -4  -4  11    2.38    0.30
   4   4 -11    2.33    0.31
  -3  -5  11    0.23    0.13
   3   5 -11    0.11    0.15
  -2  -6  11    2.32    0.26
  -2  -6  11    1.75    0.23
  -2  -6  11    1.39    0.26
   2   6 -11    1.99    0.27
  -1  -7  11   11.67    0.95
  -1  -7  11   12.80    0.92
  -1  -7  11   12.88    0.95
  -1  -7  11   12.62    0.91
  -1  -7  11   12.49    0.94
   1   7 -11   13.65    0.93
   1   7 -11   11.48    0.97
   0  -8  11    0.06    0.10
   0  -8  11    0.00    0.13
   0  -8  11    0.08    0.14
   0   8 -11    0.13    0.14
   0   8 -11   -0.02    0.11
   1  -9  11    2.51    0.30
   1  -9  11    2.53    0.29
  -1   9 -11    3.62    0.31
  -1   9 -11    2.97    0.34
  -1   9 -11    2.29    0.24
  -1   9 -11    2.57    0.25
   2 -10  11   -0.03    0.13
  -2  10 -11   -0.12    0.11
   3 -11  11    0.14    0.16
  -3  11 -11    0.18    0.18
  -4  -5  11    1.02    0.22
   4   5 -11    0.88    0.24
  -3  -6  11    1.35    0.23
   3   6 -11    1.20    0.24
  -2  -7  11    0.74    0.17
  -2  -7  11    0.79    0.18
   2   7 -11    0.86    0.20
  -1  -8  11    1.96    0.27
  -1  -8  11    1.77    0.24
  -1  -8  11    1.44    0.20
  -1  -8  11    1.94    0.23
   1   8 -11    1.51    0.25
   1   8 -11    1.67    0.21
   0  -9  11    8.62    0.76
   0  -9  11    9.28    0.73
   0  -9  11   10.60    0.80
   0   9 -11   10.22    0.73
   0   9 -11    9.29    0.78
   1 -10  11    5.11    0.47
   1 -10  11    5.42    0.47
  -1  10 -11    4.63    0.40
  -1  10 -11    4.97    0.47
   2 -11  11    0.88    0.21
  -2  11 -11    1.41    0.21
   3 -12  11    2.90    0.38
  -3  12 -11    3.24    0.43
  -4  -6  11    1.55    0.26
   4   6 -11    1.59    0.28
  -3  -7  11    0.44    0.16
   3   7 -11    0.69    0.21
  -2  -8  11    0.58    0.16
  -2  -8  11    0.20    0.16
   2   8 -11    0.29    0.16
  -1  -9  11    3.74    0.37
  -1  -9  11    1.97    0.27
  -1  -9  11    2.53    0.29
  -1  -9  11    2.83    0.33
   1   9 -11    2.89    0.31
   1   9 -11    2.56    0.35
   0  10 -11    0.78    0.15
   1 -11  11   14.37    1.09
  -1  11 -11   13.60    1.03
  -1  11 -11   14.87    1.09
   2 -12  11   -0.04    0.14
  -2  12 -11    0.05    0.12
   3 -13  11    0.29    0.19
  -3  13 -11    0.52    0.23
  -4  -7  11    1.04    0.22
   4   7 -11    0.68    0.24
  -3  -8  11    0.35    0.16
   3   8 -11    0.51    0.21
  -2  -9  11    0.45    0.17
  -2  -9  11    0.36    0.15
   2   9 -11    0.45    0.19
  -1 -10  11    5.08    0.44
  -1 -10  11    5.45    0.50
  -1 -10  11    5.42    0.53
   1  10 -11    4.80    0.53
   1  10 -11    5.26    0.46
   0 -11  11    0.08    0.12
   0 -11  11    0.22    0.16
   0 -11  11    0.17    0.15
   0  11 -11    0.14    0.12
   0  11 -11    0.13    0.16
   1 -12  11    0.32    0.17
  -1  12 -11    0.28    0.17
  -1  12 -11    0.11    0.10
   2 -13  11    0.75    0.22
  -2  13 -11    1.45    0.22
   3 -14  11   -0.06    0.16
  -3  14 -11    0.19    0.21
  -4  -8  11    0.18    0.18
   4   8 -11    0.26    0.20
  -3  -9  11    1.64    0.25
   3   9 -11    1.19    0.27
  -2 -10  11   -0.09    0.15
  -2 -10  11    0.05    0.13
   2  10 -11    0.05    0.16
  -1 -11  11   14.18    1.15
  -1 -11  11   18.07    1.25
  -1 -11  11   16.16    1.21
   1  11 -11   15.22    1.22
   1  11 -11   15.69    1.17
   0 -12  11   -0.03    0.15
   0 -12  11    0.01    0.12
   0  12 -11   -0.13    0.12
   0  12 -11    0.04    0.16
   1 -13  11    0.32    0.17
  -1  13 -11    0.60    0.13
   2 -14  11   -0.08    0.15
  -2  14 -11    0.25    0.15
   3 -15  11    0.66    0.24
  -3  15 -11    0.99    0.27
  -4  -9  11    0.16    0.18
   4   9 -11    0.77    0.24
  -3 -10  11    2.01    0.31
   3  10 -11    1.76    0.31
  -2 -11  11    0.98    0.25
   2  11 -11    0.68    0.23
  -1 -12  11    0.11    0.12
  -1 -12  11    0.23    0.24
  -1 -12  11    0.19    0.14
  -1 -12  11    0.34    0.19
   1  12 -11    0.11    0.14
   1  12 -11    0.13    0.18
   0 -13  11    0.08    0.17
   0 -13  11    0.21    0.14
   0  13 -11    0.01    0.17
   0  13 -11    0.11    0.13
   1 -14  11    1.67    0.27
  -1  14 -11    1.35    0.19
   2 -15  11    0.02    0.17
  -2  15 -11    0.14    0.15
  -4 -10  11    1.14    0.25
   4  10 -11    0.82    0.27
   3  11 -11    0.21    0.21
  -2 -12  11   -0.18    0.17
   2  12 -11   -0.29    0.15
  -1 -13  11    0.41    0.21
  -1 -13  11    0.21    0.18
  -1 -13  11    0.50    0.15
   1  13 -11    0.20    0.19
   1  13 -11    0.72    0.19
   0 -14  11    0.14    0.13
   0 -14  11   -0.09    0.16
   0  14 -11   -0.07    0.17
   0  14 -11    0.12    0.13
   1 -15  11    0.14    0.19
  -1  15 -11    0.16    0.11
   2 -16  11    0.52    0.22
  -2  16 -11    0.36    0.18
   4  11 -11    3.04    0.43
   3  12 -11    2.64    0.40
   2  13 -11    0.91    0.25
  -1 -14  11    1.89    0.35
  -1 -14  11    1.79    0.31
  -1 -14  11    1.30    0.22
   1  14 -11    1.55    0.26
   1  14 -11    1.62    0.31
   0 -15  11    0.40    0.21
   0 -15  11    0.76    0.18
   0  15 -11    0.43    0.17
   0  15 -11    0.73    0.23
   1 -16  11    0.00    0.18
  -1  16 -11    0.17    0.12
   2 -17  11   -0.03    0.18
  -2  17 -11    0.21    0.16
   3  13 -11    0.26    0.21
   2  14 -11   -0.23    0.18
  -1 -15  11   -0.03    0.14
  -1 -15  11    0.23    0.20
  -1 -15  11    0.10    0.25
   1  15 -11    0.19    0.16
   1  15 -11    0.33    0.21
   0 -16  11   -0.03    0.14
   0 -16  11    0.04    0.20
   0  16 -11    0.13    0.20
   0  16 -11    0.16    0.14
   1 -17  11    0.59    0.24
   3  14 -11    0.00    0.21
   2  15 -11   -0.14    0.18
  -1 -16  11   -0.14    0.17
  -1 -16  11   -0.27    0.13
  -1 -16  11    0.00    0.24
   1  16 -11   -0.19    0.14
   1  16 -11   -0.03    0.20
   0 -17  11    1.47    0.25
   0 -17  11    1.09    0.32
   0 -17  11    1.63    0.27
   0  17 -11    1.44    0.30
   0  17 -11    1.63    0.25
   1 -18  11    0.65    0.26
  -1  18 -11    0.90    0.16
   3  15 -11    0.92    0.27
   2  16 -11    0.31    0.23
  -1 -17  11    0.19    0.16
   1  17 -11    0.32    0.17
   1  17 -11    0.51    0.25
   0 -18  11    0.17    0.18
   0 -18  11    0.21    0.22
  -1  19 -11    1.32    0.20
   2  17 -11    0.00    0.20
  -1 -18  11    0.56    0.19
   1  18 -11    1.02    0.24
   1  18 -11    1.11    0.34
   0 -19  11    0.99    0.32
   0 -19  11    1.10    0.27
   0  19 -11    1.74    0.25
   1  19 -11    1.67    0.28
   1  19 -11    1.06    0.32
   1  19  12    1.40    0.26
   1  19  12    0.64    0.27
  -1 -19 -12    0.71    0.23
  -2 -18 -12    2.81    0.31
   0  19  12    0.10    0.14
   0 -19 -12    0.10    0.24
   0 -19 -12   -0.20    0.20
   1  18  12    0.23    0.15
  -1 -18 -12   -0.07    0.17
  -2 -17 -12    3.36    0.37
  -1  19  12    1.17    0.27
   1 -19 -12    0.75    0.30
   0  18  12    0.31    0.15
   0 -18 -12   -0.06    0.22
   0 -18 -12   -0.22    0.18
   1  17  12    0.52    0.17
  -1 -17 -12    0.39    0.20
  -1 -17 -12    0.03    0.17
  -2 -16 -12    4.73    0.42
   3  15  12    5.34    0.64
  -1  18  12    0.04    0.17
  -1  18  12   -0.08    0.10
   1 -18 -12    0.01    0.24
   0  17  12   -0.01    0.16
   0  17  12    0.01    0.13
   0 -17 -12   -0.09    0.21
   0 -17 -12   -0.28    0.17
   1  16  12    1.29    0.22
  -1 -16 -12    1.34    0.30
  -1 -16 -12    1.35    0.26
  -2 -15 -12    0.53    0.15
   3  14  12    0.57    0.27
  -2  18  12    3.48    0.39
  -2  18  12    3.89    0.50
   2 -18 -12    3.18    0.50
  -1  17  12    0.17    0.17
  -1  17  12    0.19    0.10
   1 -17 -12    0.09    0.23
   0  16  12    2.01    0.33
   0  16  12    2.25    0.29
   0  16  12    3.37    0.43
   0 -16 -12    2.16    0.33
   0 -16 -12    2.77    0.42
   1  15  12    3.32    0.35
  -1 -15 -12    2.99    0.36
  -1 -15 -12    2.85    0.40
  -2 -14 -12    6.27    0.51
  -2  17  12    5.04    0.47
  -2  17  12    6.04    0.58
   2 -17 -12    3.90    0.55
  -1  16  12    1.23    0.17
  -1  16  12    1.35    0.27
  -1  16  12    1.99    0.29
   1 -16 -12    1.02    0.29
   0  15  12   -0.08    0.11
   0  15  12    0.13    0.18
   0  15  12   -0.01    0.18
   0 -15 -12   -0.18    0.16
   0 -15 -12    0.06    0.20
   1  14  12    1.70    0.25
  -1 -14 -12    2.25    0.34
  -1 -14 -12    1.89    0.27
  -2  16  12    8.24    0.67
  -2  16  12    9.66    0.77
   2 -16 -12    6.51    0.78
  -1  15  12    3.57    0.34
  -1  15  12    4.55    0.44
   0  14  12    0.62    0.21
   0  14  12    0.71    0.16
   0  14  12    0.85    0.24
   0 -14 -12    0.76    0.21
   0 -14 -12    0.58    0.23
   1  13  12    0.16    0.13
  -1 -13 -12    0.04    0.17
  -1 -13 -12    0.04    0.15
  -4 -10 -12   -0.03    0.19
  -2  15  12    0.63    0.16
  -2  15  12    1.15    0.28
  -2  15  12    0.82    0.18
   2 -15 -12    0.89    0.26
  -1  14  12    2.15    0.31
  -1  14  12    2.01    0.24
  -1  14  12    3.42    0.34
   1 -14 -12    1.70    0.32
   0  13  12    0.09    0.16
   0  13  12    0.04    0.12
   0  13  12    0.00    0.16
   0  13  12    0.30    0.16
   0 -13 -12   -0.25    0.17
   0 -13 -12   -0.12    0.15
   1  12  12    5.97    0.50
  -1 -12 -12    6.41    0.58
  -1 -12 -12    5.12    0.49
  -3 -10 -12    0.01    0.14
   4   9  12    0.35    0.18
  -4  -9 -12    0.22    0.19
  -3  15  12    5.99    0.59
   3 -15 -12    3.80    0.53
  -2  14  12    8.62    0.68
  -2  14  12    8.66    0.67
  -2  14  12    8.44    0.76
   2 -14 -12    7.91    0.76
  -1  13  12    0.27    0.10
  -1  13  12    0.15    0.13
   1 -13 -12   -0.14    0.16
   0  12  12   28.73    2.11
   0  12  12   29.39    2.11
   0  12  12   29.89    2.15
   0  12  12   30.23    2.18
   0 -12 -12   33.16    2.14
   0 -12 -12   27.58    2.18
   1  11  12    1.05    0.22
   1  11  12    1.26    0.19
  -1 -11 -12    0.70    0.20
  -1 -11 -12    0.75    0.17
  -2 -10 -12    0.16    0.15
  -3  -9 -12    4.94    0.52
   4   8  12    0.14    0.16
  -4  -8 -12   -0.16    0.15
   3 -14 -12    0.49    0.24
  -2  13  12    0.43    0.22
  -2  13  12    0.43    0.13
  -2  13  12    0.42    0.15
   2 -13 -12    0.29    0.20
  -1  12  12    4.62    0.45
  -1  12  12    4.81    0.41
  -1  12  12    5.47    0.49
  -1  12  12    6.12    0.49
   1 -12 -12    5.28    0.53
   0  11  12    0.27    0.13
   0  11  12    0.13    0.14
   0  11  12    0.19    0.14
   0 -11 -12   -0.12    0.16
   0 -11 -12   -0.07    0.14
   1  10  12    0.12    0.11
   1  10  12    0.05    0.15
  -1 -10 -12    0.14    0.15
  -1 -10 -12    0.30    0.14
  -2  -9 -12    5.45    0.52
  -3  -8 -12   -0.06    0.14
   4   7  12    0.00    0.15
  -4  -7 -12   -0.04    0.16
  -3  13  12    0.13    0.23
   3 -13 -12   -0.02    0.19
  -2  12  12    0.45    0.22
  -2  12  12    0.61    0.15
  -2  12  12    0.61    0.14
   2 -12 -12    0.35    0.19
  -1  11  12    0.97    0.20
  -1  11  12    0.78    0.13
  -1  11  12    1.03    0.20
  -1  11  12    1.11    0.17
   1 -11 -12    0.73    0.21
   0  10  12    3.35    0.33
   0  10  12    3.40    0.36
   0  10  12    3.18    0.37
   0  10  12    3.40    0.30
   0 -10 -12    3.30    0.39
   0 -10 -12    3.60    0.36
   1   9  12    1.12    0.18
   1   9  12    1.03    0.21
  -1  -9 -12    1.31    0.19
  -1  -9 -12    1.44    0.22
  -1  -9 -12    1.23    0.23
   2   8  12   -0.09    0.13
  -2  -8 -12   -0.09    0.13
   3   7  12    0.69    0.19
  -3  -7 -12    0.47    0.17
   4   6  12    1.89    0.28
  -4  -6 -12    1.86    0.30
  -3  12  12    0.48    0.25
   3 -12 -12    0.38    0.22
  -2  11  12    0.55    0.22
  -2  11  12    0.62    0.14
  -2  11  12    0.54    0.13
   2 -11 -12    0.55    0.19
  -1  10  12    0.11    0.09
  -1  10  12    0.17    0.12
  -1  10  12    0.27    0.12
  -1  10  12    0.25    0.15
  -1  10  12    0.25    0.14
   1 -10 -12    0.26    0.17
   0   9  12    0.03    0.11
   0   9  12    0.07    0.08
   0   9  12   -0.03    0.11
   0   9  12   -0.14    0.12
   0  -9 -12    0.03    0.13
   0  -9 -12   -0.19    0.14
   1   8  12    6.36    0.56
   1   8  12    6.38    0.58
   1   8  12    6.53    0.53
  -1  -8 -12    7.01    0.57
  -1  -8 -12    7.26    0.58
  -1  -8 -12    6.55    0.52
   2   7  12   18.96    1.42
  -2  -7 -12   19.86    1.44
   3   6  12    0.27    0.16
  -3  -6 -12    0.01    0.14
   4   5  12    0.15    0.14
  -4  -5 -12    0.13    0.16
  -3  11  12    1.08    0.29
   3 -11 -12    0.99    0.25
  -2  10  12    0.47    0.12
  -2  10  12    0.60    0.21
  -2  10  12    0.53    0.13
   2 -10 -12    0.27    0.17
  -1   9  12    1.16    0.16
  -1   9  12    1.42    0.21
  -1   9  12    1.09    0.14
  -1   9  12    1.11    0.17
  -1   9  12    1.44    0.22
   1  -9 -12    1.05    0.19
   1  -9 -12    0.92    0.22
   0   8  12   -0.01    0.10
   0   8  12    0.11    0.07
   0   8  12   -0.10    0.12
   0   8  12   -0.16    0.10
   0  -8 -12   -0.04    0.15
   0  -8 -12   -0.06    0.12
   1   7  12   10.19    0.73
   1   7  12    9.85    0.76
   1   7  12    8.44    0.77
  -1  -7 -12   10.24    0.77
  -1  -7 -12    9.94    0.73
  -1  -7 -12    9.35    0.71
  -1  -7 -12    9.83    0.77
   2   6  12    0.00    0.13
  -2  -6 -12   -0.09    0.12
  -2  -6 -12    0.03    0.11
   3   5  12   -0.02    0.14
  -3  -5 -12   -0.17    0.13
   4   4  12    0.79    0.19
  -4  -4 -12    0.77    0.21
  -4  11  12    0.33    0.28
   4 -11 -12    0.40    0.24
  -3  10  12    0.33    0.23
   3 -10 -12   -0.03    0.18
  -2   9  12    5.07    0.51
  -2   9  12    5.08    0.40
  -2   9  12    4.80    0.40
   2  -9 -12    3.99    0.47
  -1   8  12    6.71    0.52
  -1   8  12    6.00    0.47
  -1   8  12    6.51    0.48
  -1   8  12    5.63    0.52
  -1   8  12    6.23    0.49
  -1   8  12    5.63    0.46
   1  -8 -12    6.74    0.51
   1  -8 -12    5.83    0.56
   0   7  12   -0.09    0.11
   0   7  12   -0.06    0.10
   0   7  12   -0.16    0.09
   0   7  12    0.07    0.07
   0  -7 -12    0.10    0.12
   0  -7 -12    0.09    0.13
   1   6  12    3.29    0.32
   1   6  12    4.04    0.37
   1   6  12    3.24    0.36
  -1  -6 -12    3.84    0.38
  -1  -6 -12    3.93    0.33
  -1  -6 -12    3.25    0.37
  -1  -6 -12    3.63    0.31
  -1  -6 -12    3.47    0.36
   2   5  12    0.39    0.15
  -2  -5 -12    0.16    0.11
  -2  -5 -12    0.29    0.14
   3   4  12    2.01    0.26
  -3  -4 -12    1.80    0.26
   4   3  12    0.51    0.16
  -4  -3 -12    0.43    0.18
  -4  10  12   -0.16    0.25
   4 -10 -12    0.29    0.23
  -3   9  12    3.89    0.51
   3  -9 -12    4.30    0.48
  -2   8  12   -0.06    0.08
  -2   8  12   -0.12    0.12
  -2   8  12    0.15    0.17
  -2   8  12    0.08    0.09
   2  -8 -12    0.12    0.16
  -1   7  12    8.16    0.65
  -1   7  12    9.30    0.65
  -1   7  12    8.29    0.70
  -1   7  12    8.95    0.68
  -1   7  12    9.09    0.71
  -1   7  12    9.37    0.70
   1  -7 -12    8.86    0.74
   1  -7 -12    9.82    0.69
   0   6  12    2.77    0.27
   0   6  12    2.81    0.22
   0   6  12    2.20    0.28
   0   6  12    2.96    0.30
   0  -6 -12    2.30    0.27
   0  -6 -12    2.97    0.33
   1   5  12    1.65    0.24
   1   5  12    1.70    0.25
   1   5  12    2.01    0.22
  -1  -5 -12    2.06    0.26
  -1  -5 -12    2.20    0.28
  -1  -5 -12    2.48    0.26
  -1  -5 -12    2.21    0.21
  -1  -5 -12    1.88    0.21
   2   4  12   -0.09    0.13
  -2  -4 -12   -0.22    0.11
  -2  -4 -12   -0.07    0.08
   3   3  12    1.82    0.25
  -3  -3 -12    1.68    0.26
   4   2  12    0.87    0.17
  -4  -2 -12    0.49    0.19
  -4   9  12   -0.10    0.23
   4  -9 -12    0.12    0.21
  -3   8  12    0.12    0.22
  -3   8  12   -0.15    0.13
   3  -8 -12    0.09    0.18
  -2   7  12   21.16    1.52
  -2   7  12   20.05    1.43
  -2   7  12   19.64    1.43
  -2   7  12   18.85    1.47
   2  -7 -12   21.39    1.50
  -1   6  12    3.69    0.30
  -1   6  12    3.77    0.36
  -1   6  12    3.75    0.32
  -1   6  12    3.14    0.34
  -1   6  12    3.56    0.34
  -1   6  12    3.66    0.29
   1  -6 -12    3.28    0.33
   1  -6 -12    3.95    0.40
   0   5  12   -0.07    0.09
   0   5  12    0.12    0.10
   0   5  12   -0.14    0.10
   0  -5 -12    0.07    0.10
   0  -5 -12    0.14    0.13
   0  -5 -12    0.09    0.10
   1   4  12    0.61    0.15
   1   4  12    0.45    0.14
   1   4  12    0.42    0.12
  -1  -4 -12    0.42    0.14
  -1  -4 -12    0.80    0.13
  -1  -4 -12    0.56    0.14
  -1  -4 -12    0.60    0.11
  -1  -4 -12    0.29    0.14
   2   3  12    0.57    0.16
  -2  -3 -12    0.31    0.11
  -2  -3 -12    0.54    0.15
   3   2  12    1.30    0.22
  -3  -2 -12    1.22    0.21
   4   1  12    0.99    0.20
  -4  -1 -12    1.16    0.22
  -4   8  12    0.13    0.17
  -4   8  12    0.17    0.26
   4  -8 -12    0.09    0.19
  -3   7  12    0.71    0.27
  -3   7  12    0.55    0.17
   3  -7 -12    0.50    0.20
  -2   6  12    0.04    0.12
  -2   6  12    0.02    0.08
  -2   6  12    0.09    0.09
  -2   6  12    0.01    0.15
   2  -6 -12   -0.10    0.14
  -1   5  12    1.89    0.21
  -1   5  12    1.82    0.22
  -1   5  12    2.05    0.22
  -1   5  12    1.68    0.18
  -1   5  12    1.55    0.22
  -1   5  12    1.65    0.18
   1  -5 -12    1.80    0.21
   1  -5 -12    1.97    0.27
   0   4  12    2.07    0.25
   0   4  12    2.24    0.23
   0   4  12    2.12    0.25
   0  -4 -12    2.75    0.30
   0  -4 -12    1.75    0.22
   0  -4 -12    2.28    0.24
   1   3  12    1.46    0.17
   1   3  12    1.33    0.19
   1   3  12    1.29    0.20
  -1  -3 -12    1.50    0.17
  -1  -3 -12    1.40    0.16
  -1  -3 -12    1.46    0.22
  -1  -3 -12    1.33    0.20
  -1  -3 -12    1.38    0.20
   2   2  12    6.63    0.52
  -2  -2 -12    5.72    0.47
  -2  -2 -12    5.39    0.51
  -2  -2 -12    6.10    0.47
   3   1  12    0.11    0.13
  -3  -1 -12    0.09    0.12
  -3  -1 -12   -0.16    0.14
   4   0  12    0.15    0.13
  -4   0 -12    0.15    0.14
  -4   0 -12    0.39    0.24
  -4   7  12    0.15    0.14
  -4   7  12   -0.10    0.24
   4  -7 -12   -0.15    0.16
  -3   6  12    0.24    0.14
  -3   6  12    0.19    0.21
   3  -6 -12    0.21    0.18
  -2   5  12    0.22    0.10
  -2   5  12    0.09    0.13
  -2   5  12    0.44    0.18
  -2   5  12    0.33    0.10
   2  -5 -12    0.31    0.17
  -1   4  12    0.52    0.11
  -1   4  12    0.54    0.10
  -1   4  12    0.58    0.10
  -1   4  12    0.44    0.12
  -1   4  12    0.47    0.12
   1  -4 -12    0.60    0.13
   1  -4 -12    0.61    0.18
   0   3  12   -0.05    0.08
   0   3  12   -0.06    0.10
   0   3  12    0.00    0.09
   0  -3 -12   -0.05    0.08
   0  -3 -12    0.08    0.10
   0  -3 -12   -0.04    0.12
   1   2  12    0.09    0.09
   1   2  12    0.22    0.12
   1   2  12    0.14    0.11
  -1  -2 -12    0.00    0.10
  -1  -2 -12    0.07    0.10
  -1  -2 -12    0.10    0.10
  -1  -2 -12    0.05    0.09
  -1  -2 -12    0.11    0.08
   2   1  12    1.44    0.20
  -2  -1 -12    1.48    0.18
  -2  -1 -12    0.94    0.15
  -2  -1 -12    0.93    0.18
   3   0  12    0.08    0.13
  -3   0 -12   -0.02    0.11
  -3   0 -12   -0.15    0.13
   4  -1  12    0.49    0.15
  -4   1 -12    0.28    0.22
  -4   1 -12    0.55    0.18
  -4   6  12    1.99    0.40
  -4   6  12    1.71    0.26
   4  -6 -12    2.01    0.29
  -3   5  12    0.10    0.12
  -3   5  12    0.26    0.23
   3  -5 -12    0.23    0.17
  -2   4  12   -0.07    0.15
  -2   4  12   -0.03    0.07
  -2   4  12   -0.01    0.10
  -2   4  12   -0.13    0.08
   2  -4 -12    0.07    0.14
  -1   3  12    1.51    0.18
  -1   3  12    1.36    0.19
  -1   3  12    1.49    0.19
  -1   3  12    1.49    0.15
  -1   3  12    1.38    0.15
   1  -3 -12    1.28    0.22
   1  -3 -12    1.41    0.18
   0   2  12    3.28    0.31
   0   2  12    3.53    0.31
   0   2  12    3.16    0.27
   0  -2 -12    3.53    0.31
   0  -2 -12    3.09    0.29
   0  -2 -12    2.13    0.30
   1   1  12    0.89    0.16
   1   1  12    0.85    0.13
   1   1  12    1.04    0.16
  -1  -1 -12    0.95    0.14
  -1  -1 -12    0.64    0.15
  -1  -1 -12    0.81    0.12
  -1  -1 -12    0.74    0.15
  -1  -1 -12    0.44    0.12
   2   0  12   41.95    2.90
  -2   0 -12   38.86    2.89
  -2   0 -12   38.96    2.88
  -2   0 -12   40.98    2.91
  -2   0 -12   45.32    2.89
   3  -1  12    3.03    0.33
  -3   1 -12    2.87    0.32
  -3   1 -12    3.06    0.36
   4  -2  12    8.18    0.73
  -4   2 -12   10.06    0.84
  -4   2 -12   10.84    0.78
  -4   5  12    0.09    0.12
   4  -5 -12    0.08    0.18
  -3   4  12    2.16    0.26
   3  -4 -12    2.03    0.29
  -2   3  12    0.51    0.13
  -2   3  12    0.52    0.11
   2  -3 -12    0.38    0.17
  -1   2  12   -0.06    0.08
  -1   2  12    0.00    0.07
  -1   2  12   -0.02    0.09
  -1   2  12    0.21    0.07
  -1   2  12    0.10    0.10
   1  -2 -12    0.11    0.13
   1  -2 -12    0.08    0.10
   0   1  12   -0.05    0.07
   0   1  12   -0.05    0.09
   0   1  12    0.02    0.09
   0  -1 -12    0.16    0.13
   0  -1 -12    0.04    0.07
   0  -1 -12   -0.01    0.09
   1   0  12    1.90    0.20
   1   0  12    1.65    0.21
   1   0  12    1.53    0.22
  -1   0 -12    1.72    0.17
  -1   0 -12    1.89    0.20
  -1   0 -12    1.65    0.22
  -1   0 -12    1.77    0.22
   2  -1  12   13.87    1.03
  -2   1 -12   13.65    1.03
  -2   1 -12   12.76    1.02
  -2   1 -12   13.97    1.02
  -2   1 -12   14.67    1.00
   3  -2  12    0.09    0.13
  -3   2 -12    0.23    0.16
  -3   2 -12    0.46    0.15
   4  -3  12    0.36    0.15
  -4   3 -12    0.37    0.22
  -4   3 -12   -0.03    0.14
  -4   3 -12    0.37    0.16
  -4   4  12    0.72    0.18
   4  -4 -12    0.99    0.23
  -3   3  12    1.61    0.22
   3  -3 -12    1.49    0.25
  -2   2  12    6.04    0.52
  -2   2  12    6.34    0.47
   2  -2 -12    5.76    0.54
  -1   1  12    0.76    0.13
  -1   1  12    0.90    0.11
  -1   1  12    0.80    0.11
  -1   1  12    0.71    0.14
  -1   1  12    0.75    0.15
   1  -1 -12    0.88    0.14
   1  -1 -12    0.72    0.17
   0   0  12    0.11    0.10
   0   0  12    0.18    0.11
   0   0  12    0.19    0.09
   0   0 -12    0.17    0.08
   0   0 -12    0.18    0.13
   0   0 -12    0.14    0.09
   1  -1  12   22.52    1.52
   1  -1  12   22.32    1.54
   1  -1  12   19.53    1.55
  -1   1 -12   20.74    1.55
  -1   1 -12   22.25    1.55
  -1   1 -12   21.07    1.51
  -1   1 -12   22.03    1.55
  -1   1 -12   21.66    1.52
   2  -2  12    0.76    0.16
  -2   2 -12    0.28    0.14
  -2   2 -12    0.83    0.16
  -2   2 -12    0.95    0.14
   3  -3  12    6.13    0.51
  -3   3 -12    5.71    0.55
   4  -4  12    7.12    0.58
  -4   4 -12    8.09    0.63
  -4   4 -12    6.21    0.66
  -4   4 -12    6.46    0.61
  -4   3  12    0.69    0.17
   4  -3 -12    0.23    0.20
  -3   2  12    1.41    0.21
   3  -2 -12    1.53    0.25
  -2   1  12    1.51    0.17
  -2   1  12    1.11    0.19
   2  -1 -12    1.26    0.22
  -1   0  12    1.79    0.19
  -1   0  12    1.70    0.22
  -1   0  12    2.10    0.22
  -1   0  12    1.70    0.19
  -1   0  12    1.98    0.21
   1   0 -12    2.29    0.26
   1   0 -12    2.04    0.21
   0  -1  12   -0.05    0.10
   0  -1  12   -0.07    0.09
   0  -1  12   -0.01    0.08
   0   1 -12   -0.03    0.11
   0   1 -12   -0.10    0.06
   0   1 -12    0.01    0.09
   1  -2  12    4.95    0.36
   1  -2  12    3.72    0.38
   1  -2  12    3.99    0.39
  -1   2 -12    5.02    0.40
  -1   2 -12    4.64    0.40
  -1   2 -12    4.34    0.39
  -1   2 -12    4.28    0.34
  -1   2 -12    4.55    0.36
  -1   2 -12    4.14    0.39
   2  -3  12    7.30    0.54
  -2   3 -12    6.48    0.54
  -2   3 -12    6.58    0.50
  -2   3 -12    5.31    0.51
   3  -4  12    1.85    0.24
  -3   4 -12    2.07    0.30
  -3   4 -12    1.98    0.27
   4  -5  12    0.16    0.15
  -4   5 -12    0.30    0.20
  -4   5 -12    0.50    0.19
  -4   2  12    0.63    0.17
   4  -2 -12    0.37    0.19
  -3   1  12    0.14    0.13
   3  -1 -12   -0.09    0.15
  -2   0  12   42.60    3.22
  -2   0  12   47.65    3.19
   2   0 -12   46.81    3.23
  -1  -1  12   22.27    1.62
  -1  -1  12   22.05    1.60
  -1  -1  12   23.30    1.60
  -1  -1  12   20.77    1.63
   1   1 -12   24.81    1.66
   1   1 -12   24.03    1.62
   0  -2  12    1.69    0.20
   0  -2  12    1.83    0.22
   0  -2  12    1.83    0.23
   0   2 -12    1.96    0.25
   0   2 -12    1.67    0.19
   1  -3  12    0.88    0.14
   1  -3  12    1.08    0.17
   1  -3  12    1.14    0.19
  -1   3 -12    1.03    0.12
  -1   3 -12    0.68    0.15
  -1   3 -12    0.92    0.16
  -1   3 -12    1.17    0.15
  -1   3 -12    1.05    0.17
   2  -4  12    1.96    0.25
  -2   4 -12    1.86    0.22
  -2   4 -12    2.32    0.25
  -2   4 -12    2.13    0.25
   3  -5  12    3.86    0.37
  -3   5 -12    3.35    0.40
  -3   5 -12    3.14    0.36
   4  -6  12    0.06    0.14
  -4   6 -12    0.08    0.21
  -4   6 -12    0.13    0.16
   4  -1 -12    1.11    0.24
   3   0 -12   -0.13    0.15
  -2  -1  12   12.58    1.03
  -2  -1  12   15.54    1.04
  -2  -1  12   14.28    1.06
   2   1 -12   15.54    1.09
  -1  -2  12    4.60    0.36
  -1  -2  12    4.73    0.39
  -1  -2  12    4.85    0.36
  -1  -2  12    4.22    0.40
   1   2 -12    4.11    0.42
   1   2 -12    4.46    0.38
   0  -3  12   -0.07    0.08
   0  -3  12   -0.04    0.10
   0  -3  12   -0.07    0.10
   0   3 -12    0.12    0.12
   0   3 -12   -0.02    0.08
   0   3 -12   -0.10    0.07
   1  -4  12    8.51    0.63
   1  -4  12    8.39    0.60
   1  -4  12    7.73    0.64
  -1   4 -12    7.22    0.63
  -1   4 -12    8.48    0.60
  -1   4 -12    7.96    0.58
  -1   4 -12    7.47    0.62
  -1   4 -12    7.66    0.63
   2  -5  12    0.04    0.12
  -2   5 -12    0.11    0.12
  -2   5 -12   -0.07    0.11
  -2   5 -12    0.17    0.09
   3  -6  12    0.60    0.18
  -3   6 -12    0.81    0.21
  -3   6 -12    0.78    0.19
   4  -7  12   -0.08    0.14
  -4   7 -12    0.18    0.20
   4   0 -12    0.08    0.17
  -3  -1  12    2.76    0.31
   3   1 -12    3.16    0.36
  -2  -2  12    0.58    0.13
  -2  -2  12    0.80    0.13
  -2  -2  12    0.57    0.12
   2   2 -12    0.61    0.17
  -1  -3  12    0.92    0.13
  -1  -3  12    0.84    0.17
  -1  -3  12    0.88    0.15
  -1  -3  12    1.13    0.13
  -1  -3  12    1.02    0.15
   1   3 -12    0.93    0.18
   1   3 -12    1.05    0.16
   0  -4  12   10.57    0.78
   0  -4  12   12.44    0.82
   0  -4  12   10.84    0.82
   0   4 -12    9.99    0.82
   0   4 -12    9.69    0.79
   1  -5  12    0.69    0.17
   1  -5  12    0.52    0.12
   1  -5  12    0.74    0.17
  -1   5 -12    0.54    0.14
  -1   5 -12    0.34    0.12
  -1   5 -12    0.52    0.09
  -1   5 -12    0.58    0.12
  -1   5 -12    0.65    0.15
   2  -6  12    0.05    0.13
  -2   6 -12    0.07    0.09
  -2   6 -12    0.07    0.12
   3  -7  12    3.67    0.38
  -3   7 -12    3.10    0.36
  -3   7 -12    3.60    0.40
   4  -8  12    0.50    0.18
  -4   8 -12    0.58    0.25
   4   1 -12    0.40    0.19
  -3  -2  12    0.15    0.12
   3   2 -12    0.13    0.15
  -2  -3  12    8.42    0.57
  -2  -3  12    6.68    0.58
  -2  -3  12    6.22    0.59
   2   3 -12    8.10    0.63
  -1  -4  12    8.15    0.59
  -1  -4  12    7.88    0.59
  -1  -4  12    7.44    0.63
  -1  -4  12    7.80    0.62
  -1  -4  12    8.15    0.62
   1   4 -12    9.69    0.68
   1   4 -12    7.34    0.61
   0  -5  12   -0.19    0.10
   0  -5  12    0.02    0.10
   0  -5  12   -0.04    0.08
   0   5 -12   -0.08    0.10
   0   5 -12    0.03    0.13
   1  -6  12   -0.05    0.10
   1  -6  12   -0.03    0.12
  -1   6 -12    0.08    0.11
  -1   6 -12   -0.05    0.09
  -1   6 -12   -0.10    0.10
  -1   6 -12    0.00    0.07
  -1   6 -12    0.11    0.10
   2  -7  12    1.89    0.26
  -2   7 -12    2.16    0.27
  -2   7 -12    1.94    0.23
   3  -8  12    2.47    0.31
  -3   8 -12    2.62    0.35
   4  -9  12    0.34    0.16
  -4   9 -12    0.58    0.24
  -4  -2  12    9.83    0.79
   4   2 -12    9.97    0.81
  -3  -3  12    5.47    0.52
   3   3 -12    6.62    0.55
  -2  -4  12    1.65    0.24
  -2  -4  12    2.58    0.26
   2   4 -12    2.96    0.33
  -1  -5  12    0.65    0.11
  -1  -5  12    0.75    0.17
  -1  -5  12    0.41    0.12
  -1  -5  12    0.56    0.12
  -1  -5  12    0.66    0.15
   1   5 -12    0.56    0.14
   1   5 -12    0.69    0.19
   0  -6  12    3.21    0.36
   0  -6  12    3.13    0.34
   0  -6  12    2.94    0.33
   0  -6  12    3.35    0.30
   0   6 -12    3.05    0.37
   0   6 -12    3.43    0.31
   1  -7  12    9.67    0.70
   1  -7  12    8.59    0.65
  -1   7 -12    8.24    0.64
  -1   7 -12    8.18    0.63
  -1   7 -12    8.98    0.68
  -1   7 -12    7.78    0.67
   2  -8  12   30.62    2.24
  -2   8 -12   31.77    2.21
   3  -9  12   -0.02    0.15
  -3   9 -12   -0.02    0.16
   4 -10  12   -0.09    0.15
  -4  10 -12   -0.11    0.20
  -4  -3  12    0.48    0.16
   4   3 -12    0.24    0.18
  -3  -4  12    2.18    0.27
   3   4 -12    2.18    0.30
  -2  -5  12    0.00    0.11
  -2  -5  12    0.12    0.11
   2   5 -12    0.04    0.15
  -1  -6  12   -0.01    0.12
  -1  -6  12   -0.15    0.08
  -1  -6  12   -0.14    0.09
  -1  -6  12   -0.12    0.08
  -1  -6  12   -0.03    0.13
   1   6 -12   -0.06    0.12
   1   6 -12    0.00    0.14
   0  -7  12    0.07    0.13
   0  -7  12    0.09    0.10
   0  -7  12    0.03    0.13
   0   7 -12   -0.11    0.12
   0   7 -12    0.09    0.11
   1  -8  12   37.29    2.97
   1  -8  12   47.95    3.01
  -1   8 -12   42.61    2.96
  -1   8 -12   41.81    3.00
  -1   8 -12   40.28    2.96
  -1   8 -12   45.21    3.01
   2  -9  12   15.24    1.17
  -2   9 -12   15.78    1.15
   3 -10  12    0.17    0.15
  -3  10 -12    0.16    0.18
  -4  -4  12    7.37    0.63
   4   4 -12    7.09    0.65
  -3  -5  12    3.75    0.40
   3   5 -12    3.41    0.42
  -2  -6  12    0.05    0.11
  -2  -6  12    0.07    0.13
   2   6 -12    0.16    0.16
  -1  -7  12    9.57    0.73
  -1  -7  12    9.04    0.74
  -1  -7  12    9.93    0.73
  -1  -7  12    8.50    0.69
   1   7 -12    8.26    0.70
   1   7 -12   10.25    0.77
   0  -8  12    2.30    0.29
   0  -8  12    1.70    0.22
   0  -8  12    2.30    0.30
   0   8 -12    1.36    0.25
   0   8 -12    1.97    0.24
   1  -9  12   22.15    1.74
   1  -9  12   22.87    1.72
  -1   9 -12   26.53    1.76
  -1   9 -12   25.19    1.77
  -1   9 -12   23.87    1.70
   2 -10  12    0.60    0.18
  -2  10 -12    0.75    0.18
   3 -11  12    1.38    0.27
  -3  11 -12    1.66    0.29
  -4  -5  12    0.36    0.18
   4   5 -12    0.04    0.19
  -3  -6  12    0.52    0.17
   3   6 -12    0.73    0.21
  -2  -7  12    2.39    0.28
  -2  -7  12    2.04    0.26
   2   7 -12    1.93    0.29
  -1  -8  12   48.95    3.26
  -1  -8  12   44.42    3.22
  -1  -8  12   46.18    3.27
  -1  -8  12   50.01    3.25
   1   8 -12   46.85    3.28
   1   8 -12   40.48    3.23
   0  -9  12    0.09    0.16
   0  -9  12    0.01    0.10
   0  -9  12    0.29    0.15
   0   9 -12    0.07    0.11
   0   9 -12    0.07    0.14
   1 -10  12    3.09    0.36
  -1  10 -12    3.14    0.29
  -1  10 -12    3.45    0.38
   2 -11  12    0.09    0.15
  -2  11 -12    0.21    0.14
   3 -12  12    0.06    0.17
  -3  12 -12    0.02    0.18
  -4  -6  12    0.12    0.17
   4   6 -12    0.07    0.19
  -3  -7  12    3.85    0.44
   3   7 -12    4.47    0.47
  -2  -8  12   29.68    2.24
  -2  -8  12   31.06    2.26
   2   8 -12   33.52    2.28
  -1  -9  12   25.53    1.97
  -1  -9  12   30.32    2.02
  -1  -9  12   28.26    2.04
   1   9 -12   30.29    2.05
   1   9 -12   25.87    1.99
   0 -10  12    0.19    0.11
   0 -10  12   -0.09    0.15
   0 -10  12    0.08    0.14
   0  10 -12   -0.01    0.12
   0  10 -12   -0.14    0.13
   1 -11  12    5.81    0.55
  -1  11 -12    5.83    0.49
  -1  11 -12    7.32    0.57
   2 -12  12    0.94    0.22
  -2  12 -12    1.27    0.22
   3 -13  12    0.72    0.22
  -3  13 -12    0.53    0.24
  -4  -7  12    0.08    0.17
   4   7 -12   -0.06    0.20
  -3  -8  12    3.60    0.39
   3   8 -12    2.85    0.39
  -2  -9  12   16.61    1.27
  -2  -9  12   17.06    1.28
   2   9 -12   17.20    1.31
  -1 -10  12    3.66    0.39
  -1 -10  12    3.78    0.34
  -1 -10  12    4.09    0.43
   1  10 -12    3.12    0.35
   1  10 -12    3.20    0.41
   0 -11  12   -0.01    0.15
   0 -11  12    0.03    0.12
   0  11 -12   -0.03    0.12
   0  11 -12    0.05    0.17
   1 -12  12    4.35    0.45
  -1  12 -12    4.62    0.46
  -1  12 -12    4.02    0.37
   2 -13  12    1.23    0.25
  -2  13 -12    1.55    0.24
   3 -14  12    0.46    0.20
  -3  14 -12    0.35    0.22
  -4  -8  12    0.04    0.17
   4   8 -12    0.20    0.22
  -3  -9  12    0.06    0.15
   3   9 -12    0.05    0.19
  -2 -10  12    0.51    0.20
   2  10 -12    0.37    0.20
  -1 -11  12    6.40    0.55
  -1 -11  12    7.51    0.62
   1  11 -12    6.44    0.57
   1  11 -12    7.12    0.65
   0 -12  12    0.94    0.22
   0 -12  12    0.65    0.17
   0  12 -12    0.65    0.17
   0  12 -12    0.78    0.22
   1 -13  12    1.74    0.29
  -1  13 -12    1.86    0.22
   2 -14  12   -0.16    0.15
  -2  14 -12    0.05    0.16
  -4  -9  12    0.76    0.23
   4   9 -12    0.29    0.23
  -3 -10  12    0.35    0.18
   3  10 -12    0.53    0.23
  -2 -11  12    0.12    0.18
   2  11 -12    0.16    0.20
  -1 -12  12    3.71    0.40
  -1 -12  12    6.06    0.58
  -1 -12  12    4.57    0.48
  -1 -12  12    4.58    0.43
   1  12 -12    5.04    0.52
   1  12 -12    4.88    0.44
   0 -13  12    0.09    0.17
   0 -13  12   -0.01    0.13
   0  13 -12   -0.02    0.12
   0  13 -12    0.18    0.18
   1 -14  12   -0.12    0.15
  -1  14 -12    0.21    0.11
   2 -15  12    1.37    0.29
  -4 -10  12   -0.11    0.18
   4  10 -12   -0.05    0.21
   3  11 -12    1.21    0.28
  -2 -12  12    1.23    0.28
[truncated: 722,886 more chars]
